# Supplementary material for: Improving Quantitative Traits in Self-Pollinated Crops Using Simulation-Based Selection With Minimal Crossing
Source: Front Plant Sci. 2021 Sep 1;12:729645. doi: 10.3389/fpls.2021.729645 (PMC8443513; doi:10.3389/fpls.2021.729645)
Supplement: Supplementary file 1 [file Table_1.XLSX]

## Sheet: Table.S1
Table S1. Experimental field conditions.
Field name	Marker name	City	Latitude/longitude	Field type	Soil type	Fertilizer (N:P2O5: K2O g/m2)	Inter-row-spacing (cm)	Hill spacing (cm)	Number of replication	Evaluation years
NICS1	Ibaraki	Miraidaira	36°00′N, 140°02′E	upland field	Andosols	03:20:10	70	13	1	2009
NICS2	Ibaraki	Miraidaira	36°01′N, 140°01′E	paddy field	Andosols	03:20:10	70	13	1	2010
WARC	Kagawa	Zentsuuji	34°13′N, 133°47′E	paddy field	Lowland soils	03:10:10	70	13	1	2011, 12
NICS3	Ibaraki	Tsukuba	36°00′N, 140°02′E	upland field	Andosols	03:10:10	80	20	3	2013, 14, 15, 16, 17

## Sheet: Table.S2
Table S2. Marker information used for RIL and progeny genotyping. Asterisks in the column of "Selected marker" indicate markers used for construction of predition model.
	Marker name	Chromosome	Position (bp) of SNP or Indel on Gmax_189	Forward prmier	Reverse primer	Extend primer	Alleles	Selected maker
1	Gm01_00532449S	1	532449	ACGTTGGATGGAGGAAGCTATACTCAGCAC	ACGTTGGATGAGCTGATATGGGCAATTTGG	GAAGAAACACATGCATATTTTAG	G/A
2	Gm01_01502713S	1	1502713	ACGTTGGATGAGGCAGATGCACTGAAAGAC	ACGTTGGATGATTGATACTAGTAGCTCCAC	cACTCCACAACATTGTCTAG	C/T
3	Gm01_02315684S	1	2315684	ACGTTGGATGCGTTGATGCGCTGTAGAATC	ACGTTGGATGGGAAATTTTGGTTATGTACG	TTTGGTTATGTACGTTCCTTT	G/A
4	Gm01_03319874S	1	3319874	ACGTTGGATGGATGTTTTTGTCGGCGAAGG	ACGTTGGATGTTATCCCTTGCTTCGGTGTG	GTAACTCGTTGACTTTGTG	C/T
5	Gm01_04119299S	1	4119299	ACGTTGGATGGCATCGGATTTTACCATGGC	ACGTTGGATGGTACCTTACAAGTTGGTTAC	gaTGGTTACAACACAAAAATAACA	A/G
6	Gm01_05064488S	1	5064488	ACGTTGGATGCGAGAGAGATCACAATTCAC	ACGTTGGATGTCTCCCCTCCCTCATTTTTG	TGCAGGATACCAAACAGAA	G/A
7	Gm01_05936538S	1	5936538	ACGTTGGATGGCTACTATCCTCCAGCTATG	ACGTTGGATGACAACATTGCTCCATCTCCG	GGAGTTGCTGAAGAGTA	C/T
8	Gm01_06865621S	1	6865621	ACGTTGGATGGGCATACCCATTAATTTGAC	ACGTTGGATGTTATTGAGGCCATCAAACAC	gATTTAATCCAACATAACATCACA	G/T
9	Gm01_18132396S	1	18132396	ACGTTGGATGTCAACTTTACAACCCATGTG	ACGTTGGATGAGATTCCCCTCACATTGTGG	CACTCTGACTGCACAT	T/A
10	Gm01_32835243S	1	32835243	ACGTTGGATGGTAGAAGAGTGCCTCCATTG	ACGTTGGATGCCGCATGAAAAAGGGATCAG	cctcTCAGTTGGATTAAAGCCT	G/T
11	Gm01_47739414S	1	47739414	ACGTTGGATGGGATAGATGGAGAGGTCTTC	ACGTTGGATGCGGTAGAGACCAAGATAGAG	AGACCAAGATAGAGAGAAAA	C/T
12	Gm01_48166793S	1	48166793	ACGTTGGATGGTATTAGGCATTTTGGAAC	ACGTTGGATGGCACGTTAATGACATCTACC	TCTACCGTCGCATTG	G/A
13	Gm01_49101288S	1	49101288	ACGTTGGATGAAGGAAATAGAGAGAGAGGG	ACGTTGGATGTTTCTGCAACACATCCTCCC	CCCAGTATCACGATCAT	C/A
14	Gm01_50017451S	1	50017451	ACGTTGGATGGCGATAGGCTAGGTTGAATG	ACGTTGGATGTATGCACCTACTACTAAGGG	ATGGATGATTATCAATTTGGG	G/A
15	Gm01_51018948S	1	51018948	ACGTTGGATGTCACCTTTTAACCGCTCATC	ACGTTGGATGTCAGCTCAGTTCAGTGTGTG	AAAATATGGTAGCCTAAAAATG	G/A
16	Gm01_51982626S	1	51982626	ACGTTGGATGGGTTGCAAGCGTGACAAATG	ACGTTGGATGTGTGGAGATAATATTTTCG	TGGAGATAATATTTTCGTATAGTTT	G/T
17	Gm01_53556743S	1	53556743	ACGTTGGATGGATCACCAAATAATATCGAGC	ACGTTGGATGCACCGGCTTTTTTCCTGAAC	TGTTCTTCATGATGCCAC	G/A
18	Gm01_54536483S	1	54536483	ACGTTGGATGCCGCGCCGTATATTAATTCC	ACGTTGGATGATGCGAAGCGTTTTGCAGAG	acatAGAGGGGTTGTTGGAAAT	G/A
19	Gm01_55216180S	1	55216180	ACGTTGGATGAAATGGCTAGCTGCACCTTC	ACGTTGGATGACCATGTACAGCCCCAATTC	GGAGTATGAAGAAGATTGAGAT	C/T
20	Gm01_55380880S	1	55380880	ACGTTGGATGGGATATCCCTCCTTCTCATC	ACGTTGGATGTCCCAAACAACCACACGAAG	ggtcgGATGTCGTTCGTATTTCAGT	C/T
21	Gm02_00849666S	2	849666	ACGTTGGATGCATCTAAATTCTAGAAGTGC	ACGTTGGATGCTTTGCGATGAATCCAGGTG	ggttTGTGCATAATAATCACGCAGA	A/G
22	Gm02_01756208S	2	1756208	ACGTTGGATGTTATTTAGCCCCCGTCTTCC	ACGTTGGATGTCCAATATCAACTGTAACCC	ACTGTAACCCTACCCA	A/G
23	Gm02_02605727S	2	2605727	ACGTTGGATGAGAGGATCCACAAGTTCTCG	ACGTTGGATGCTCCTCTCTCTTCAAACCTC	GCATCGGTGACCTCT	A/G
24	Gm02_03597090S	2	3597090	ACGTTGGATGTTGTACACCAATTCGCCACG	ACGTTGGATGGGGAAAGAACAATAAAGCGG	tcAAGCGGAGATTCATACATT	C/A
25	Gm02_04783265S	2	4783265	ACGTTGGATGGCATTATATTTGTCACCAG	ACGTTGGATGCATCATTTGCACACTCCATC	TTTGCAAACATTTTGCCCATT	G/T
26	Gm02_05529067S	2	5529067	ACGTTGGATGTTAGGTTCAATCCGAATGTG	ACGTTGGATGAGTTGTTGGGTGCAATTTGG	ccacGGAAGTGTATATATCCCTACT	C/A
27	Gm02_06656981S	2	6656981	ACGTTGGATGGGTTGGCTTACAATGGCCAC	ACGTTGGATGGTGAAATTGTTGCCAGTGTG	cgaATCCAACGAAAGTACAACAATG	G/T
28	Gm02_07743557S	2	7743557	ACGTTGGATGCTCTAACTATCCAACCGCAG	ACGTTGGATGTGTGCATATTATGGCAGAGC	TGGCAGAGCCATTAATT	C/A
29	Gm02_08925688S	2	8925688	ACGTTGGATGGTGTATCTAGCACACGTCTC	ACGTTGGATGGTACTCACAAACCCTTTACC	CCAATTAATCTCAAATCACAAT	C/A
30	Gm02_09884666S	2	9884666	ACGTTGGATGGTGTGGGTGAAATACCAAATG	ACGTTGGATGTGTAGCAACAGCAGGACTTC	tcatGACTTCAAACAATTTTAGCATA	G/A
31	Gm02_10353416S	2	10353416	ACGTTGGATGGGCCATGTTACAATCCTCAG	ACGTTGGATGGGAAGTGCTTTGTCAAGGAT	ttatTGCTTTGTCAAGGATCAATGCT	G/A
32	Gm02_11174570S	2	11174570	ACGTTGGATGCATTGAGGAAGAACTCGTGG	ACGTTGGATGCACGACTCACCTCCAAACTC	tcccAACTCGCCTCGTCCGAGTTC	G/A
33	Gm02_12162704S	2	12162704	ACGTTGGATGTGGAACTAGTATCATGCGTC	ACGTTGGATGCCTAAATTTTTTTCCCGCTC	CCGCTCATTTTTGCTCTTCA	C/A
34	Gm02_13117615S	2	13117615	ACGTTGGATGTGTGTAACACATCAGCGAGG	ACGTTGGATGTCAATCCTAAACCGAGGCAG	GCACTCGGCTAGGTAC	T/C
35	Gm02_13828262S	2	13828262	ACGTTGGATGAATTGGTGGTGTTACACTCG	ACGTTGGATGTCGGAGGACCAAACACAAAG	cAACACAAAGACAGCACG	C/T
36	Gm02_14402716S	2	14402716	ACGTTGGATGGAAGAGCAATGAAGTGGGAG	ACGTTGGATGGCAATTGCTTGAAGACTTCC	agcCTTCCAGACTTCTCACCATCAA	C/T
37	Gm02_15094777S	2	15094777	ACGTTGGATGCCGAGAAACATACCACATAG	ACGTTGGATGGACCAATTTCAGGAGTTGGC	cTACTCCTTGGCTTGTTC	C/A
38	Gm02_15419170S	2	15419170	ACGTTGGATGACCATTTACCTTAGTGGTCC	ACGTTGGATGTCAACAGTGACGCCAATGTG	gcgtaCCTCCATTCTACTACCAATT	T/C
39	Gm02_36924029S	2	36924029	ACGTTGGATGTCCCATGGTCCAACTTATTG	ACGTTGGATGAAGAACTTGCAACAGAGAGC	ACAGAGAGCATCAACG	T/A
40	Gm02_42218928S	2	42218928	ACGTTGGATGGACACCTATAACATCAACGC	ACGTTGGATGCATAGGATGAGCGAATGCAC	ccccCGAATGCACGATCCTTCT	G/T
41	Gm02_42989721S	2	42989721	ACGTTGGATGTGGTTCGTGATGCCTTTTCC	ACGTTGGATGAGCCATGCAGGAATCCAATG	cTGCTAGTTTGCTACATCGATTT	G/A
42	Gm02_43729250S	2	43729250	ACGTTGGATGGCGTTTGTGCGACTTGTTTG	ACGTTGGATGCCATCAAGGTTTCCATCAGC	catccGCAAAATTCACATGTTCACTG	C/T
43	Gm02_44863529S	2	44863529	ACGTTGGATGGGATCCATCTCATTCCTGAC	ACGTTGGATGAGCAGATGAAAATCTGAAG	TGAAAATCTGAAGAAGCTC	C/T
44	Gm02_46510110S	2	46510110	ACGTTGGATGAAGGTTCTTCATCTGGTGAC	ACGTTGGATGACTGACACCACTGTTGTTCG	ttgtACCACGACCACCGAAC	T/C
45	Gm02_47645056S	2	47645056	ACGTTGGATGATGCAATAGTGTGAAGCGGG	ACGTTGGATGGAGAAGGCCTGAAATTACGC	GAGCCAAGAAGTATTAAGGATA	C/T
46	Gm02_48016186S	2	48016186	ACGTTGGATGGGGTTGGCCCGTTTTATTTG	ACGTTGGATGTTCGCAGTACTCAAGGTACG	CTCAAGGTACGAACAACATATAA	C/T
47	Gm02_49069038S	2	49069038	ACGTTGGATGGGAAACAATGCTACGTTGGC	ACGTTGGATGCATGACCATAAAGGACAGCG	atCCTACTGCATAAGGCTG	G/A
48	Gm02_50970951S	2	50970951	ACGTTGGATGGGCAAAAGTCAAAAGAAGGC	ACGTTGGATGGACATGCAGCAGTGTAGTTG	gggatTTGCGGTTCCAGGAGCTGACT	C/T
49	Gm03_00367423S	3	367423	ACGTTGGATGTGGTAGTACACCATCTCCAC	ACGTTGGATGCATTAGGCAAGGACTAGGTG	GCAAGGACTAGGTGTACTATA	G/A
50	Gm03_01373570S	3	1373570	ACGTTGGATGTAAGGTCAGTTCCCTCTCTC	ACGTTGGATGATAAAACCCAAGTGGGTGTC	GTGTCATATAAAAATTGATGGATA	G/A
51	Gm03_02016977S	3	2016977	ACGTTGGATGCAATCTTGACAAAGAACTG	ACGTTGGATGGTGTTACTCTTTGCCTAAGC	ttttcATCTTCCCAAGTTTGTCTC	T/C
52	Gm03_02917589S	3	2917589	ACGTTGGATGACTGAGGCACCAAATCTCAT	ACGTTGGATGTTTAGTCCTGCCTGTGACTG	aAGAAGTATTTTTGACAAAGCAC	T/C
53	Gm03_03775845S	3	3775845	ACGTTGGATGCCTAAACATTTCTCTCTTAC	ACGTTGGATGCTTGTAGGGTCTTTTGCTGG	CTCTGCAATGACAACCA	C/T
54	Gm03_04482048S	3	4482048	ACGTTGGATGTTGTATTTTTGTCAATGGC	ACGTTGGATGTGATCTTGCACTTGTGGTCG	CAAAATGTTCATAGGACCAT	T/C
55	Gm03_05304510S	3	5304510	ACGTTGGATGAAAGTATCAGGTTCTGCGGG	ACGTTGGATGCCTTCTAACTAGTTCAGCCC	ggggCTACACTAGGCATGCG	C/A
56	Gm03_05733200S	3	5733200	ACGTTGGATGAAGACCAATCTCACTCTGCG	ACGTTGGATGTGGGCCCAGAATTAAGTTCC	ccATCTCAAGGTTTTTACGC	C/A
57	Gm03_08725936S	3	8725936	ACGTTGGATGATCCAAACCTTTCAAGGCTG	ACGTTGGATGGATGCTGAGAGTTGACAATG	TTGACAATGCTATTTTTACTTAGGT	T/A
58	Gm03_29468006S	3	29468006	ACGTTGGATGGAGTTGCGGCCATATATATC	ACGTTGGATGAGTCAAACTGCGAGAGGCTG	GAGAGGCTGCTGCTG	T/A
59	Gm03_35232919S	3	35232919	ACGTTGGATGCAAGGGTCTTCAGCTTCAAC	ACGTTGGATGTTTGAGGGAAGCAAACTGGC	gaCAGCAAAGTATGATTTCAATTATG	T/C
60	Gm03_36253418S	3	36253418	ACGTTGGATGGAACACTCCTCATTATCCTC	ACGTTGGATGGTGTCCATAGGGTGATTAAG	ccccTGTCCGTACTATATATGACTTTG	G/T
61	Gm03_37222562S	3	37222562	ACGTTGGATGTTTAGTAGGGTAAGGCGGTG	ACGTTGGATGTTCTCGCGAGAAGAGAAGAC	GCCAAGTCTCGAAGT	G/A
62	Gm03_38157537S	3	38157537	ACGTTGGATGAAGTAGTTGCGGTCTTGAGG	ACGTTGGATGGTTATCATCGTGGTTCACTC	cGGTTCACTCACCCAC	G/A
63	Gm03_38958742S	3	38958742	ACGTTGGATGCTTGAGTTACTGAGGCATTT	ACGTTGGATGTATTCGTGACAGTTGGTCCC	aCCAACGCCCAATTTTT	C/A
64	Gm03_39711786S	3	39711786	ACGTTGGATGGCATGGTTTCTTGAAATTGG	ACGTTGGATGTCTTGCTTCAAACGGTTGTC	cccCTTATAAATCCCAATAGTAAAGTG	T/C
65	Gm03_40617761S	3	40617761	ACGTTGGATGCCAACCTTATGGGATGAATC	ACGTTGGATGTGATGTAGCGTCGGTAGATG	GGAAAGCACGACAAGG	C/T
66	Gm03_41420820S	3	41420820	ACGTTGGATGGGAACCCTTCAGAGAACTTC	ACGTTGGATGGTCTTTTGAGGGTGGTTTCC	ccccCATGTTGAGGATTGATTACT	C/A
67	Gm03_42233505S	3	42233505	ACGTTGGATGACATGGTGGAACGTCACTAC	ACGTTGGATGGCGGAAAGTTCTGGATTTGG	TGGTGGAAAGTTGTTAAGACAATAG	G/T
68	Gm03_43341179S	3	43341179	ACGTTGGATGGGGCGATTGCCTACAATTTG	ACGTTGGATGAACCCAATTGCAGCCATACC	aAAGTATAGTAATGACATGGAAC	T/C
69	Gm03_44174419S	3	44174419	ACGTTGGATGTCATCAGACATGCTAGCTTC	ACGTTGGATGGAATCCAATTCTGATGTGCC	tgTAAATATGGCAGCACACA	G/T
70	Gm03_45976049S	3	45976049	ACGTTGGATGGAGAATATCAGATTTCACAC	ACGTTGGATGCAACGATTGCTATTGTTCCG	aaGATACTTTCTGAAAACCCTG	C/T
71	Gm03_46720022S	3	46720022	ACGTTGGATGCCACCCTTTTATGGAGAGTC	ACGTTGGATGGAGCTAAAGATTAGGCTGGG	CTCAAAACAGACTCAAAGATTTC	T/C
72	Gm04_00270681S	4	270681	ACGTTGGATGCTGGCTCACACAAGGGAATA	ACGTTGGATGATGCTCCCTAACTCTTTTGG	gaCTTTTTGTTTGTATGTTTCCTTA	G/T
73	Gm04_01253629S	4	1253629	ACGTTGGATGTTGCATTGCATAGACTCTCG	ACGTTGGATGATGGCACACCAAACACACTG	TGCATAAGTTCTTCAATTTCTGGA	C/T
74	Gm04_02039421S	4	2039421	ACGTTGGATGGAGGATTCAGAATGCCGAAG	ACGTTGGATGTCACGCACGAAAAGCATTTG	CCTGATCACCTAAAACTCT	A/G
75	Gm04_02885404S	4	2885404	ACGTTGGATGGCAGCTAAAAGTATTCAAAG	ACGTTGGATGAAGATGCTGTGGTGAGCAAG	cgAATAGTCATCTTTGTGCTG	G/A
76	Gm04_04195446S	4	4195446	ACGTTGGATGTTATTGCCATCACGGGTGAG	ACGTTGGATGGCATACCACCGCAACAAAAG	gaagaAACAAAAGTCTCGATCAGTTT	G/A
77	Gm04_05006057S	4	5006057	ACGTTGGATGGAAGACCAAAATTAAAAAACC	ACGTTGGATGCGGCAGTACAACAATAACAAC	CAAAAGTGATAATGATACCACC	A/G
78	Gm04_05778142S	4	5778142	ACGTTGGATGGAAAGCGTGTAGGGCTTTAG	ACGTTGGATGGCATTGTACTACACTGCTTC	ccccCACTGCTTCTTCTTGTTCGGC	C/T
79	Gm04_06323489S	4	6323489	ACGTTGGATGTCTCACTGTGCTTTAGCACG	ACGTTGGATGATGAGGTGATGACGTGTAAG	gGACGTGTAAGAAAATGTACC	T/C
80	Gm04_07542832S	4	7542832	ACGTTGGATGCGTGTCATGGCATACATCAC	ACGTTGGATGGATTTCCACATGTGGCAAGG	TGGCAAGGAAAATTTGGG	A/G
81	Gm04_08005928S	4	8005928	ACGTTGGATGTGAGCCACGAAACGCGTAAC	ACGTTGGATGGTCACCAAAACTCTAGCTCG	ctccCGAATTTTAGAGAACTTCCATT	A/G
82	Gm04_09070177S	4	9070177	ACGTTGGATGTAATAGGTTGCCCTTCACCC	ACGTTGGATGCCCTTAATTGCATCTTCTACC	TCTTCTACCTATATATAAAGGTTGAT	G/A
83	Gm04_09807630S	4	9807630	ACGTTGGATGCTTATTCGGTATGATCATCC	ACGTTGGATGATGACCAAGTGACCGAACTG	TTTGTAAGTTGATAAGAAGATATCTG	G/A
84	Gm04_17170390S	4	17170390	ACGTTGGATGTCCTCCTTCGTGACACGATG	ACGTTGGATGTTTCTTTGTCGTTCTGGAGC	TGCAAGGCTCGTGTT	T/C	✱
85	Gm04_18_26014712S	4	26014712	ACGTTGGATGCTTGATCCCCTCCCTTATTG	ACGTTGGATGTACAAGAGGGTGTTGGAATC	taAAAAAGTCATTATAACAAATGGT	C/G
86	Gm04_32161111D	4	32161111	ACGTTGGATGAGAGAGAGTACTTCAGGGTG	ACGTTGGATGAGCACGAGTTGGGATTTAAG	agtgGGGATTTAAGTATTGCTCCTT	AAG/DEL
87	Gm04_40870574S	4	40870574	ACGTTGGATGCACATGTGCTTTAGGAAAGT	ACGTTGGATGATTGGAAGTCCCCATACTCG	ttgCCCCATACTCGATCATTC	T/C
88	Gm04_41729184S	4	41729184	ACGTTGGATGCTCTCACAGAAGCAAAAGGC	ACGTTGGATGGGGCTAGCTAGCTATATATG	ggtgAGCTAGCTATATATGTATTGTG	A/G
89	Gm04_42313948S	4	42313948	ACGTTGGATGTGTCACTACGTAAATGAGAG	ACGTTGGATGCCAATTATGTGATGGACCCC	atacACAAGTAAAGACAAAAGAGGAG	G/T
90	Gm04_42988398S	4	42988398	ACGTTGGATGTCCAGAGATTACAGCAACAC	ACGTTGGATGACTGAATTAGTTCACCACAG	TAACAATTTCATCAGTTATTGGG	G/A
91	Gm04_43685817S	4	43685817	ACGTTGGATGGCTGCAATGCATATCAGCAC	ACGTTGGATGGTTCTCACACTGGGAGAAAC	CCAATTCATGCTGGTAAA	T/C
92	Gm04_44456473S	4	44456473	ACGTTGGATGTTTGGAACTGATGCCGTTGC	ACGTTGGATGGCGAAAGCTTTGCTTTAAGG	ggcAAATGGTTGTTTGTGGG	G/A
93	Gm04_45272512S	4	45272512	ACGTTGGATGACCTCCTTTCTTGTTACAGC	ACGTTGGATGCTTGGCAAAAGCCAGTAATG	gTAATTGACACGTGAAAGAG	C/T
94	Gm04_46010849S	4	46010849	ACGTTGGATGATAAAGTAGGGTGCAGTGGC	ACGTTGGATGATCGTCAGAAAGTGAGAGCC	GAGCCTTTCTAGCTGATA	A/G
95	Gm04_46782953S	4	46782953	ACGTTGGATGTTACCCTGCCCCCATTAAAC	ACGTTGGATGGAGTGAAAAAAGTAAGGCAG	GTAAGGCAGTGTTGGG	G/A
96	Gm04_47343534S	4	47343534	ACGTTGGATGCCTTTGTAGAGAGCGAGAAG	ACGTTGGATGGGTCATTTGTTACCATGCAC	TGAGAACAAAGTGAGGAAT	C/A
97	Gm05_00428600S	5	428600	ACGTTGGATGGTCTTGGAGTAACTCAGTTG	ACGTTGGATGAATTTCCATGGAAACGTAG	ATGGAAACGTAGAAATTCGGAG	C/A
98	Gm05_01194271S	5	1194271	ACGTTGGATGAGGCTTTTGTAACGCGTCTG	ACGTTGGATGAACGCAATTACTTGCAGCAC	GCAGCACTTGAATCTTATC	G/A
99	Gm05_01813846S	5	1813846	ACGTTGGATGGTCAATCTTGATCAGGGCAG	ACGTTGGATGTGATCCTGAAGCGTGGGATT	GTGTGTATTTATTGTTTGCTTTG	G/A
100	Gm05_02653972S	5	2653972	ACGTTGGATGATCCTACAAGCACTTCCTTC	ACGTTGGATGTCCCCAAATGAAGTGCCTAC	CTTCATCACAAACGGATCTA	G/T
101	Gm05_03334535S	5	3334535	ACGTTGGATGCACACAACAGAACTGGGAAG	ACGTTGGATGCTGCTTTACCAACCCTGTTC	ACTCATTCACATACTATAATACTAC	A/G
102	Gm05_04281877S	5	4281877	ACGTTGGATGTAAACTAAGAAACCACAGGG	ACGTTGGATGATGCAAGTGGTACTGAAGTC	gcAGTCAAATTGATCGATCTTC	C/A
103	Gm05_05072012S	5	5072012	ACGTTGGATGAGCGTGACCATTCACATCTG	ACGTTGGATGTCCTGATGTTTTATGACTCC	agGCTTGAAGTTAACTGAGACT	C/A	✱
104	Gm05_25355245S	5	25355245	ACGTTGGATGCATCCTTGTGATTCATGACC	ACGTTGGATGCACTTCCATGACTCCATCTC	CTCCATCTCAATCTTATCGAAT	C/A
105	Gm05_26293123S	5	26293123	ACGTTGGATGATTTAAGACACCCGAGGAGC	ACGTTGGATGTTTCGGTGTATAACCGCGTG	CCAGGCATTCATCTTCT	C/T
106	Gm05_27246405S	5	27246405	ACGTTGGATGCTAAATAGTAGGTTAAGAGCG	ACGTTGGATGGGTTGTACATTTGGATCCAC	CGTCTATTTTGAAGGTGACTC	C/T
107	Gm05_28181403S	5	28181403	ACGTTGGATGATGCGGTCTTTCAATCCTCC	ACGTTGGATGAGAATGACTCTACCTCAACC	TCTACCTCAACCTCAACTT	G/T
108	Gm05_28721558S	5	28721558	ACGTTGGATGTTAAAACAAGTCTCCTCCTC	ACGTTGGATGACACAAAGGGAGAGACAATG	AGCATGCATGGGATGG	T/C
109	Gm05_29941355S	5	29941355	ACGTTGGATGTACGAAAGCCTGAGAATGGG	ACGTTGGATGAAATCCCTCATCCTCCCTAC	CTCTCGACCTCGCAC	G/A
110	Gm05_31741320S	5	31741320	ACGTTGGATGGCTAGGAAGAACGTGTATGG	ACGTTGGATGGGTTTAACAGAGAATTATCAC	ccctcCACTGTTAATGTGCCGTT	G/A
111	Gm05_32655904S	5	32655904	ACGTTGGATGATCCTACTGCCAAACGTACC	ACGTTGGATGCTTAGGATGTTTGTCGACGG	gggtACGGAGGGAACCACAT	G/A
112	Gm05_33560569S	5	33560569	ACGTTGGATGGCTCTTTCTCTGTGAGATGC	ACGTTGGATGGAGTTCTCGATCAGACTGTG	tGACTGTGCTAGGAGGG	T/C
113	Gm05_34504218S	5	34504218	ACGTTGGATGTTGATCCTCTCAGGGTATCG	ACGTTGGATGGCGAAAAGATTGGCTGTCTC	TGGCTGTCTCTGTATTG	G/A
114	Gm05_35385627S	5	35385627	ACGTTGGATGGCTAAAGTGTCTGTCACCTG	ACGTTGGATGCGGAATTTAAACCTTAAACGG	AAACGGTGTGATTTCTTTG	C/A
115	Gm05_36160021S	5	36160021	ACGTTGGATGAAAATAGCCAGGGTCGGTTC	ACGTTGGATGTGGCACATCGCAATTGACAG	GCCAACGAAAACCCA	C/A
116	Gm05_37051427S	5	37051427	ACGTTGGATGATGGCCGGTAAATTGCTCTC	ACGTTGGATGACCGTACCGAAAGTACCTAC	ttgaCGAAAGTACCTACGACACT	T/C
117	Gm05_37999477S	5	37999477	ACGTTGGATGTGTAAAAGCACGAAGGCTGG	ACGTTGGATGTAATAGGGCCATCCAACCAG	TAATTGGTAGCCAACTCA	G/A
118	Gm05_39344574S	5	39344574	ACGTTGGATGCCGGGAAGGATAAAGAGTCG	ACGTTGGATGCAACTTCAATGTTGCAACTG	GTTGCAACTGTCACTG	A/G
119	Gm05_40216077S	5	40216077	ACGTTGGATGAGTAAATGAAGCAACTGAGG	ACGTTGGATGCCTTCTCATGCAAAGTTGTC	TGCAACGCTCAGATT	A/G
120	Gm05_41125798S	5	41125798	ACGTTGGATGTGCGAAGAAAAGATGGACAC	ACGTTGGATGTTTTTGGCCCCGTCTTCTTC	ggtaTTCTTCTCTTCACTCTCATA	A/G
121	Gm06_00264189S	6	264189	ACGTTGGATGCAATTAAGTGTTTTCATCG	ACGTTGGATGTTTGCTCGAAAGGTCGCATC	ATACATTTTTCCAAGACACTGT	C/T
122	Gm06_01041091S	6	1041091	ACGTTGGATGGTTTCTCACCATCCTCCATC	ACGTTGGATGACCCACTCTTTCAGCTTAGG	GGCTACGATCCCCATTTT	A/G
123	Gm06_01766633S	6	1766633	ACGTTGGATGAACTTCACCAAAGGAAGGGC	ACGTTGGATGAAACAACCTGGAAGAGTGCG	gggcGTGCGAGCTTGCTTAAA	G/T
124	Gm06_02623104S	6	2623104	ACGTTGGATGTCCGGGTACTTTGATTTGGC	ACGTTGGATGTTTTCCGCCAAGGCCAGATG	ccccGATGAAGCTCTCACTGATAC	C/A
125	Gm06_03326644S	6	3326644	ACGTTGGATGCGAGTCATGCACACTATCAC	ACGTTGGATGATCCAAATGGTGAGAGGAGG	ggtTTGCCACCGCTGATG	G/A
126	Gm06_04095477S	6	4095477	ACGTTGGATGGATTATCCCTCTGTTGGAAAG	ACGTTGGATGTCTCGTTGCCTCTGCAAAAC	ttaaACGAGAGATGCTGTGTTATG	G/T
127	Gm06_05492166S	6	5492166	ACGTTGGATGTTAGGAAGCAACTGGTCCTC	ACGTTGGATGAAGGTAAGAGGGTCATCGTG	ccatGGTCATCGTGGAAGGATTT	A/G
128	Gm06_05761004S	6	5761004	ACGTTGGATGCTCTGATAGAGTTGCTTGGG	ACGTTGGATGGCTCTTGCCCATCTGTTGAG	ATCTGTTGAGAAAGATGAAATA	C/T
129	Gm06_07678151S	6	7678151	ACGTTGGATGCAGGACTCACAAGTCACAAC	ACGTTGGATGATTCACGTAGTCCAGAGATG	tTCCAGAGATGGAAGTCA	G/A
130	Gm06_09272985S	6	9272985	ACGTTGGATGAGCAAGCGGTGAAGATGATG	ACGTTGGATGCAAGGCAAGCTACAGATTGG	CAGCAAAATACGGTCG	C/T
131	Gm06_09860878S	6	9860878	ACGTTGGATGTTCCAATTCACAAACCTAGC	ACGTTGGATGGTACAAAGGGTTGCTCTTAC	actacACTTATTGGTAATGCACATCG	C/T
132	Gm06_10782735S	6	10782735	ACGTTGGATGGTCAACTTCATATACACAGAC	ACGTTGGATGTGAGTTAGAGGATAACATC	aaagCATTTCCTACCAGAAGTTG	G/T
133	Gm06_11479872S	6	11479872	ACGTTGGATGCCACCTATGCCATGTACAAG	ACGTTGGATGATAGTGACCATGCCTGAGAG	CCTGAGAGAGTGGAAGA	T/C
134	Gm06_12318006S	6	12318006	ACGTTGGATGTGACGAGGAGAAAACAGTGG	ACGTTGGATGTTTTAGCCTAATGACTGTCG	ccctcAGCCTAATGACTGTCGGCACTT	C/T	✱
135	Gm06_13081280S	6	13081280	ACGTTGGATGCTATATTTTTAAAGTTTCAACC	ACGTTGGATGTTTCATGAGTCGTGTCGTGG	TCATCCATTTAGTCAAAAGTT	G/A
136	Gm06_14051850S	6	14051850	ACGTTGGATGGTTCAGAGCGAGATGATACC	ACGTTGGATGAGAACTCATTGCTATCGTGG	ggatTGGAATTAAGCCGAGG	G/A
137	Gm06_14490224S	6	14490224	ACGTTGGATGTTGGCATCATCAGGTTGGTC	ACGTTGGATGACCCACGAGTCTCAAACTAC	GTCTCAAACTACATCCACTG	A/G
138	Gm06_15230510S	6	15230510	ACGTTGGATGGCCCAAAGCTCCTGTTATTT	ACGTTGGATGGTCAACTAGCTTCTCACACA	tCTTCTCACACAAACAAGGATATT	C/A
139	Gm06_16072270S	6	16072270	ACGTTGGATGCTGCTTGAATTTCTTGACTG	ACGTTGGATGGTAAAGGTGTAGATGCCAAG	ggtggAGATGCCAAGATTATGTAGA	C/A
140	Gm06_17186588S	6	17186588	ACGTTGGATGCCATCTGTTTTGGCCTAACC	ACGTTGGATGATTTTATGGCCAGCTGGCTC	tttgCCTTCCTTGAGGTTGT	C/T
141	Gm06_38081185S	6	38081185	ACGTTGGATGCTTTTCATCCAGTCCTCCTC	ACGTTGGATGCATGCAGCTGATTCTATTGG	GAGATACCAAGATATGAAGTTAAAAT	T/A
142	Gm06_45425956S	6	45425956	ACGTTGGATGCTGTAAGCTTGCATTGGCAG	ACGTTGGATGCCACAAAATAGAACACGCAC	AACACGCACACACCC	T/C
143	Gm06_46277329S	6	46277329	ACGTTGGATGACATAACAGATGGCCTAAAG	ACGTTGGATGTTGAAATATAGGAGGACCA	ccttAAATATAGGAGGACCAGCTTTT	C/T
144	Gm06_46848087S	6	46848087	ACGTTGGATGTTCACTAGGACCCCAAAATG	ACGTTGGATGATGCCCTTTTGCAGCAGAAC	cctAATATCTATATGTGCATGATCC	C/A
145	Gm06_47402629S	6	47402629	ACGTTGGATGGACACGAGCTGGATCAAAAC	ACGTTGGATGCGAGCTTCTACTTTCTCTTC	ccttTTCCGTTCCGTTCAGTTC	T/C
146	Gm06_48316753S	6	48316753	ACGTTGGATGACGATCCATTCCCGTTTCTC	ACGTTGGATGTGGCACTTTCCATAGTTACC	cacAGTTACCTTGTGTTATAAACAG	C/A
147	Gm06_49207545S	6	49207545	ACGTTGGATGGAAGATTCTCACTGCTCATC	ACGTTGGATGATGGGCACTGAGAATCCTAC	CCTCTGTCATCCCGAAA	A/G
148	Gm06_49704396S	6	49704396	ACGTTGGATGCCAATGGAAGTGTAGTTGTC	ACGTTGGATGAAAGAAAGTGGAAGTCAAGG	GTGGAAGTCAAGGAATTTTA	G/A
149	Gm06_50514601S	6	50514601	ACGTTGGATGGGAGAGACTTCATTGTGTGC	ACGTTGGATGATGCCATCTTGTTCGCTCTG	CGCTCTGTTTAGATTAATCTAATAG	G/A
150	Gm07_00378537S	7	378537	ACGTTGGATGGAGTGTTCTGATCATGTATG	ACGTTGGATGCGCTCATCCTGAAGAATTTC	taACTGAAGAACTTTGCAAGTACTA	A/G	✱
151	Gm07_01388433S	7	1388433	ACGTTGGATGCTAATTCCATCAATAACTCCG	ACGTTGGATGATTGGCCTGGCATGTCTAAC	TGGCAAAACAAAGTAGGT	A/G
152	Gm07_02238513S	7	2238513	ACGTTGGATGTTCATCCCCACCATGGTAAG	ACGTTGGATGCTGAAGCAATCGGTAACGTC	ggGTTCAATGGACAGGAGT	C/T
153	Gm07_03302989S	7	3302989	ACGTTGGATGGGGTGTCTTTGTATTACGGC	ACGTTGGATGAGTACCTGCTTCCACAATCC	cccACCAATGGAAGCTTAAAAT	C/A
154	Gm07_04162791S	7	4162791	ACGTTGGATGGTGTGTTTCATTGGAGTGAC	ACGTTGGATGGATGGGAGATCTCCTTGATG	TCCTTGATGTTTTAGGCT	C/T
155	Gm07_05237413S	7	5237413	ACGTTGGATGAGTCGGGAAGGAGAACATAG	ACGTTGGATGTTGTGCTGCCTTCTGAAGTG	TGATCAGAGCCATACAC	G/T
156	Gm07_06239561S	7	6239561	ACGTTGGATGACATTGGTAGAAGAGGAGGG	ACGTTGGATGCACGATTGCAGGCATGCTTC	gaggGCAGGCATGCTTCATTAAGTCG	G/A
157	Gm07_07017891S	7	7017891	ACGTTGGATGCCACACGTTTTTATTGTCGG	ACGTTGGATGAAATGGCGAATACTCCGGTC	cTCCATAATTTTCATGAATCACTAT	C/T
158	Gm07_07728414S	7	7728414	ACGTTGGATGCTTGAGGTATGCTCATCTTTC	ACGTTGGATGGATCAGAGACAGACAGAGAG	AGACAGAGAGCTTCTTATAATTG	C/A
159	Gm07_08683199S	7	8683199	ACGTTGGATGGGACATAGAAGCACCAAACC	ACGTTGGATGGTATCCACTGCAAAACGAAG	TGGAAGAAAGCTTATCTATACA	C/T	✱
160	Gm07_09554046S	7	9554046	ACGTTGGATGTAGCCCAACTAGAGACCTTC	ACGTTGGATGACACATGTATGACATGCTCG	GCTCGTATATCACCGT	C/A
161	Gm07_10338159S	7	10338159	ACGTTGGATGAATTCGCGTTGGACCCAATG	ACGTTGGATGGGGCGTTTCATTTTTCAAGTG	caaacAGAGCAGCAATTTAGGAG	C/A
162	Gm07_13926582S	7	13926582	ACGTTGGATGATGACTCCCCTCTTGTTTGC	ACGTTGGATGCCAACTCATATTGGTGGAGG	TAGATAATTGTGGCTCTAGAAAATA	G/T
163	Gm07_14862178S	7	14862178	ACGTTGGATGTACACATTGGAGTGGAGTGG	ACGTTGGATGTGGCTCTTGATACCATGTAG	gCCATGTAGAGTAGAGAGAGA	T/C
164	Gm07_15425886S	7	15425886	ACGTTGGATGCTCGGTGATCTTTACTCCTG	ACGTTGGATGGATTAATGCAGACTTGGATG	cccccACTTGGATGTACCTTGTA	C/G
165	Gm07_16088657S	7	16088657	ACGTTGGATGGCACTTAGAGCAACAAATTAG	ACGTTGGATGGAAAACCGTTCCAGCAACAG	CATTGTTGAGGTAGCAATATA	G/C
166	Gm07_17149915S	7	17149915	ACGTTGGATGGCAACATGGTTGGAACTTGG	ACGTTGGATGTCAACGCATTCTTTCCCACC	CACCCTTTGTTGATACGTAC	G/T	✱
167	Gm07_17972163S	7	17972163	ACGTTGGATGAGAAATATGGGCCTTAAGGG	ACGTTGGATGCTATGTTTAGGTGGATCGGG	aaTTTGATGTCCTTGGGAATAG	G/A
168	Gm07_18601410S	7	18601410	ACGTTGGATGGTAGAAGCATAAGCTAAACTC	ACGTTGGATGATCTAAGTCAGGACGGGTTC	CGGGTTCAGGTGGATA	G/A
169	Gm07_35401412S	7	35401412	ACGTTGGATGTTATACTCCTTCCGGACCTG	ACGTTGGATGTAGGGTCAGCTACAACCATC	cccctCATCATCTAATCCAGTCGTC	C/T
170	Gm07_36387042S	7	36387042	ACGTTGGATGCTCCCACCATAAACCTTTCC	ACGTTGGATGTCACTCAATCCGGACCTTAG	ccccaTTTCCTTTTAAATTGGGCTTTA	G/A
171	Gm07_37008929S	7	37008929	ACGTTGGATGTCCAGGGAATCAACATACGC	ACGTTGGATGTGGAGATGTACTACTCTCTG	tcAAACAAGAAGTTTTCTAGCTTA	G/T	✱
172	Gm07_37759000S	7	37759000	ACGTTGGATGGGGTTGTGCTAGATTTGTTAG	ACGTTGGATGATGTTAAGAGGATCCCGAGG	TGTCCATGCTAATAAGATTG	A/G
173	Gm07_40266973S	7	40266973	ACGTTGGATGGTACGCTAGATTTCTCCCTG	ACGTTGGATGGGACGCAAAATGCACTTTAA	ACGCAAAATGCACTTTAATTTATCAT	C/A
174	Gm07_40960453S	7	40960453	ACGTTGGATGATGACCCACATTTCCTCTTG	ACGTTGGATGTGTCACTAGAGAGCAATCGC	AGCAATCGCATGAGAC	G/T
175	Gm07_41863245S	7	41863245	ACGTTGGATGCATCGAAATGCGTGTTGCTG	ACGTTGGATGAGTGAAGTGACTGTGACGTG	aggcCTGTGACGTGCACTTT	C/T
176	Gm07_42620411S	7	42620411	ACGTTGGATGCTCTTCCTCTTGTTCAACCG	ACGTTGGATGAGGCAGATCCAGAAGGTTTC	GGTTTCAGTCATCGGAAT	G/A
177	Gm07_43166985S	7	43166985	ACGTTGGATGACCATAACTGCCCATGGTTG	ACGTTGGATGCCTTGTTCCTTAAGTTCCTG	CCAAACCACCCTCCA	G/A
178	Gm08_00440883S	8	440883	ACGTTGGATGTACTGCAAGTAGTCGTCAGC	ACGTTGGATGCCATGTCATTGATTTACCTG	ACAAGGCCAACCAAT	C/T
179	Gm08_01054732S	8	1054732	ACGTTGGATGAAACTCCACTTCTGTCCTCC	ACGTTGGATGTCCACTTCTCACCCCTTTTG	CTGCCTTCCTGACAG	C/A
180	Gm08_01922531S	8	1922531	ACGTTGGATGATCTCTCCAGCACAAGGAAC	ACGTTGGATGTGTAGGAACCACCTCCCTTC	aCCGTTCTCGTTTCCT	C/A
181	Gm08_02669450S	8	2669450	ACGTTGGATGTTGCAATAATCAGCTTCGGG	ACGTTGGATGGCCATTGCTATGCAGTCTAC	ACAGAATCGTATCGCATAA	G/A
182	Gm08_03377580S	8	3377580	ACGTTGGATGGGTACTAGGCGACATCAATC	ACGTTGGATGCGCATAAAGCTTCCCTATCC	gTTCCAATGCTCCATTCTCTTTT	C/T
183	Gm08_03428125S	8	3428125	ACGTTGGATGATCGCTATCACATTTCTCGC	ACGTTGGATGACAGTGATAGCACGTGATAG	ggGCACGTGATAGGTTGAT	A/G
184	Gm08_05126407S	8	5126407	ACGTTGGATGGTCATAAGAAATCACCCTTTG	ACGTTGGATGAAAGTCCAAGTCTAGTGCCG	TGCCGCAACGCGAAT	T/C
185	Gm08_05983967S	8	5983967	ACGTTGGATGGGTCTTTTGGTTCTGCGTTG	ACGTTGGATGACCATGCCAAAAAGAATCAC	CACTTATTCCCTATCTACCTT	C/T
186	Gm08_06802169S	8	6802169	ACGTTGGATGTTTGGATACTGATGCGTGGG	ACGTTGGATGTGAGGAAGGAAGAAATGCAG	tggcAGAAATGCAGTACTGATAAAT	C/A	✱
187	Gm08_07347897S	8	7347897	ACGTTGGATGATACTTTTGTGCGGATGAGG	ACGTTGGATGGCCAATGGGCTACAGAAAAG	AAAGTCATTATCTCTAGCTTG	A/G
188	Gm08_08408044S	8	8408044	ACGTTGGATGTTGGTTCGACGTTGGAAAGC	ACGTTGGATGAGCCTGCAAAAGACTAAAAC	AAAGACTAAAACTTCAAATAAGAA	C/A
189	Gm08_09347960S	8	9347960	ACGTTGGATGCACCATGATTTGAGTCCTGC	ACGTTGGATGGTCTTGGTTTGTTTTGGCAC	tACCAAAGTCTACAGTTTTTTTT	G/T
190	Gm08_10314449S	8	10314449	ACGTTGGATGCATCTAAAACGGTATTTCAG	ACGTTGGATGCGCAGACTGATCTGCATAAC	ACTCAATTGCTATTCATACCTT	G/A
191	Gm08_13454939S	8	13454939	ACGTTGGATGTAATGTTGCCCCACAAGGTC	ACGTTGGATGAAATTATCCGGATTGCCCTC	tcctGATTGCCCTCATTATTACAAAG	T/C
192	Gm08_14523221S	8	14523221	ACGTTGGATGCACCTGATTTTTGGTTTGGC	ACGTTGGATGCACGCACGATGCAACTATTG	acgcTGCAACTATTGTAAAGTTCAAC	T/C
193	Gm08_14568766S	8	14568766	ACGTTGGATGGGAGAGATGTCCTTAAATAG	ACGTTGGATGGGAGGATTCATAAATTGGCG	gtGCGTATGTTAGATGGTATATG	G/T
194	Gm08_15272987S	8	15272987	ACGTTGGATGCCTATGCAATATATATCAGCC	ACGTTGGATGGCTCCAATTTCTCACCTTTC	ggaagAGAGAGTCTTAAGGACCTAAT	A/G
195	Gm08_16190735S	8	16190735	ACGTTGGATGGTTTTGTCAGCAGCAATCTC	ACGTTGGATGATCACGAGTGTCTTTTAAC	cATCATAATCTCAAATACTAATCCA	T/C
196	Gm08_17203557S	8	17203557	ACGTTGGATGACGTAACTTGTCTGTGCCTC	ACGTTGGATGATGACTGGTCTTGCTCTTGG	GTGGCGGCTATTTTAATG	G/T
197	Gm08_17966759S	8	17966759	ACGTTGGATGTCCCAGTCTCAACACTGAAG	ACGTTGGATGTGCATGTTGCGTGGTGTCTC	cccCCTCTCAGCATAAGCTGT	C/A
198	Gm08_18856807S	8	18856807	ACGTTGGATGCAAATGCTTAGACTTGTTGG	ACGTTGGATGACCTCTTCTGCCTTATCGTC	GTCAAAAGACTGACTATTGC	G/T
199	Gm08_19635121S	8	19635121	ACGTTGGATGTTTGGAACAACAAGTCTGTG	ACGTTGGATGGAGATGGAGAACCAGATGAG	AGAACCAGATGAGTAGAAA	T/C
200	Gm08_20486579S	8	20486579	ACGTTGGATGACTTGATTACAAGGAGTGGC	ACGTTGGATGTCTTTCAGCTTTCAGCAGCG	taAGCAGCGCATATAGC	C/T
201	Gm08_21312721S	8	21312721	ACGTTGGATGAGGCTGTGAATGCGTACT	ACGTTGGATGCCCAGTGGCAACAAGATTTG	cccgGCTAAACCTACCAATGCT	A/G
202	Gm08_22087455S	8	22087455	ACGTTGGATGCCATACAGAGAGTTACTGGC	ACGTTGGATGATGGAATCCGTCAGCATGTC	aGTCAGCATGTCCCCATAGA	G/T
203	Gm08_38939892S	8	38939892	ACGTTGGATGCGGATGATTGTTGTCCAAGG	ACGTTGGATGACGTCATAACGCAACGTCAG	TGGTCGGTCGAAGAA	G/T
204	Gm08_40370536S	8	40370536	ACGTTGGATGTGGGTGCAAAGTGGTTGATG	ACGTTGGATGGCTTCTTCTTCCTTCTCCTC	CCCGTATCATTATCACCA	C/T
205	Gm08_40777347S	8	40777347	ACGTTGGATGGAGCTTTGGCCAGTCTTTAG	ACGTTGGATGCCATGTTACAGCTGCATTCC	ggTGCATTCCATGATCAAAGTTTC	G/T
206	Gm08_41524675S	8	41524675	ACGTTGGATGGCTAGTGTTAAATGGCTAGA	ACGTTGGATGATGATCAGACCAGGATAGAC	gggcTCAAGTGATAAGAGAAGGC	A/G
207	Gm08_42489097S	8	42489097	ACGTTGGATGCCTTTGTATTATGATGGCAC	ACGTTGGATGTTCGATCCTAGAAGGCTAAG	CTAGAAGGCTAAGATTTGATAC	G/A
208	Gm08_43490354S	8	43490354	ACGTTGGATGTATGGGCGCGTTTATGGTTC	ACGTTGGATGGAAACAACCACCTAGTTGAG	ccctcGAACTACACATGTTCCTTGC	C/T
209	Gm08_44215810S	8	44215810	ACGTTGGATGGGGACACTAACCTTATGCAG	ACGTTGGATGGCTTAAGGCTTTCATAGCAAC	AGCAACAAAAGAAAATTAAAGTTAAA	G/A
210	Gm08_45065017S	8	45065017	ACGTTGGATGCTTCCACCACTTGTAAAAGTC	ACGTTGGATGTGGGTGAGACTCTCCTACAG	GAATTTGAAATTTAGACCGTG	G/A
211	Gm08_46017887S	8	46017887	ACGTTGGATGAAACCACAAAGCAGCCAAGC	ACGTTGGATGGACTAATCTCTCCCTAGGTG	CCCTAGGTGGATTTGTC	G/A
212	Gm09_00407771S	9	407771	ACGTTGGATGTGACCGGTTCATTTGGGTTG	ACGTTGGATGTCCCAGTAAGTTTCTGAGAC	ccatTAAGTTTCTGAGACACAATATC	C/A
213	Gm09_01256399S	9	1256399	ACGTTGGATGTCTTGTTGGGAACTTTGCAC	ACGTTGGATGAGGACAACCTCCAGTTACAC	AACCGATGCAAGTTAAATG	T/C
214	Gm09_02155629S	9	2155629	ACGTTGGATGCAAATCCACCTGTTGCTGAC	ACGTTGGATGGTAGACTTGTAGTCTACAGG	CACATATCCTTTTGTGGG	C/T
215	Gm09_02983112S	9	2983112	ACGTTGGATGGTGTGTGAGGATGTAGCAAT	ACGTTGGATGGCTTCAGTTTGATCCTTTAC	GTTTGATCCTTTACTTTATACTTAAT	G/T
216	Gm09_03730726S	9	3730726	ACGTTGGATGAGATCTGTTTCGATTGCGCC	ACGTTGGATGTGCCAGATCCAAACATCGAC	gGACGAAAGTTCAATACTCTAAA	T/C
217	Gm09_04344903S	9	4344903	ACGTTGGATGGTGTTTGATATGGGAACAGC	ACGTTGGATGTAACAACGTGGCGAGAATCC	ctctcATCCCAACTTGGCTTTAGT	T/C
218	Gm09_05189135S	9	5189135	ACGTTGGATGCTGTGATTAGCTTAACCAGAC	ACGTTGGATGGGTATAACCCTGTATAGGAG	ACTTGCCCAGCAGTA	G/T
219	Gm09_06040072S	9	6040072	ACGTTGGATGCACAAACGTTTTCATCCAGC	ACGTTGGATGTTTCAGGCGTTGTCATGCAC	ggcagGCGGACCAAACAAATGTTGA	T/C
220	Gm09_06701080S	9	6701080	ACGTTGGATGCACAAGGTACTCGTGAAATC	ACGTTGGATGCTTCTCTCCATCTCTATCTC	TACCCTTTTCTTGATTAAAATTATG	A/G
221	Gm09_07481253S	9	7481253	ACGTTGGATGGAAGAAGCTTTTCGAAAGCC	ACGTTGGATGGGAATGATGATGATTCACAC	ATGATTCACACTTAGCAATTT	C/T
222	Gm09_07927079S	9	7927079	ACGTTGGATGATCAACAATGGGGATACGAG	ACGTTGGATGACCCCAAGGTTCCATATTAC	cagGTGAATGCATCGCTTTGTTCC	G/A
223	Gm09_31615746S	9	31615746	ACGTTGGATGGATGAAACATCTGTAGGCCC	ACGTTGGATGTCGCTATGAGTTTCACCCAC	ATGAGCCGCGTGCAGA	G/A
224	Gm09_33924759S	9	33924759	ACGTTGGATGAAATCGTACAGGGCCTTGTG	ACGTTGGATGCTTACCCTTCCGGATTTGAG	GGATTTGAGATAAAAGGGAAA	T/C
225	Gm09_35008999S	9	35008999	ACGTTGGATGGCCATCTTGTTGATGCTCTG	ACGTTGGATGTATCCTTCCTCCCTTGGTTG	actaCCTTGGTTGACCACTCCATC	C/T
226	Gm09_13_35307873S	9	35307873	ACGTTGGATGCTTGAATGGATATCATCGTG	ACGTTGGATGGGAGCTTTTATTTTGCCCTTG	CTTGTAGACTATTATTTAAATTTCCA	G/A
227	Gm09_36017595S	9	36017595	ACGTTGGATGGGTGGTTACACAGAAGTTAC	ACGTTGGATGACGTGTGGGCAGCTAAAAAC	cataGATCCAGTCTTGGATAAATG	G/A
228	Gm09_37034871S	9	37034871	ACGTTGGATGCCAAACTGCTGCTGTTGATG	ACGTTGGATGAGGACCATGGAGAGTAGTAG	gTCAGTACTTTGATTACCCTCA	C/T
229	Gm09_37948644S	9	37948644	ACGTTGGATGCCCTTCCTCTCTCATTGTTC	ACGTTGGATGTGGTAGCTTCTCTCCATTCC	CCATTCCAATTCAAGCC	G/A
230	Gm09_38831039S	9	38831039	ACGTTGGATGTATGCTCCCCAATGCTGAAG	ACGTTGGATGGGTCCATTTGTATCAGCCTC	ACTCTTTTGCCACTTTTC	T/C	✱
231	Gm09_39457215S	9	39457215	ACGTTGGATGCTCGATCAGTTGACCAACTC	ACGTTGGATGGATTAAACCTGGGATGAGAAG	TGGGATGAGAAGGTTGAGG	T/A
232	Gm09_40544555S	9	40544555	ACGTTGGATGTTTCCTTTTCCTGTAAGAGC	ACGTTGGATGGCTTTTGGCATTGACTAGGG	cccCAGCTTGGATAAACGTC	C/A
233	Gm09_40808949S	9	40808949	ACGTTGGATGGCGGAGTGAAGGAAATTCTC	ACGTTGGATGTGGAATGAATGTTACGTTCG	ctTTACGTTCGTTCAGTGT	T/C
234	Gm09_41791150S	9	41791150	ACGTTGGATGTCCATGCTCTCATGGTTTGC	ACGTTGGATGGAGCCTGCACCAATTAAGTC	cctgGATAAGTATGCTACGGGT	A/G
235	Gm09_42680194S	9	42680194	ACGTTGGATGCATGGTGTACAATTTGAGGC	ACGTTGGATGCTTGATCCTTCAAACTCAGC	ggtAAGGCTTACTCTACGGA	A/G
236	Gm09_43610671S	9	43610671	ACGTTGGATGCTTATCCTGCCCCGTTTTTG	ACGTTGGATGAAAGAGGAGGTTGGAAGACG	TGGTTTGCTGTGACTT	G/A
237	Gm09_44562428S	9	44562428	ACGTTGGATGGCTACATCCTTTACCGTCTG	ACGTTGGATGTAATGCAAATGGTTGAAAC	GAAAATTAACAAAAGTGGGAC	G/T
238	Gm09_45499833S	9	45499833	ACGTTGGATGCCAATCAACCATATCTACA	ACGTTGGATGTTTCTTGAGAGCATCCTGAC	GCATCCTGACATGAAATT	T/C
239	Gm09_46595855S	9	46595855	ACGTTGGATGGTATGGCAACCTTGTGTAAC	ACGTTGGATGCATCGGTTTGGTTACCAAATC	TCAAGATGTAAAATACTACTCTAC	C/T
240	Gm10_00194359S	10	194359	ACGTTGGATGCTACTTCAGGCATGTACTGG	ACGTTGGATGTGCCAGCCTGTTGATCTATC	GCCTGTTGATCTATCTAGTTAT	G/T
241	Gm10_01455315S	10	1455315	ACGTTGGATGCCAAATCCAACTAGCAATGA	ACGTTGGATGTCTTCCAAGTTGGAGCCGAA	tTGTCCATGAAAAGCATTT	G/T
242	Gm10_02296675S	10	2296675	ACGTTGGATGAAGCCGAAAACCCTAACAGC	ACGTTGGATGAGCTAGTATCTGAGCATAAC	TTCTACTACTGTTATCTATCTTCTT	G/A
243	Gm10_03145754S	10	3145754	ACGTTGGATGCTGGTCTTAATTCCAGTGGG	ACGTTGGATGACACGAGATGGATAAAGTTC	aggggTAAAGTTCTTTCAAATGGGTT	C/T
244	Gm10_03959405S	10	3959405	ACGTTGGATGCCTCTGATAATGCTGCTAAC	ACGTTGGATGCCAGTGAACCTTTGTGAGTG	tCCTTTGTGAGTGATGTTTC	C/T
245	Gm10_04814777S	10	4814777	ACGTTGGATGCGCATGATTCAAGTTCAATTC	ACGTTGGATGTTTGCGTCCTGATTTGAAAC	cacTCTCATGAAGATTCTTTTTTTTTT	G/T
246	Gm10_05565749S	10	5565749	ACGTTGGATGCATGCATCCTATCCATTCTC	ACGTTGGATGTGCCTGTGAGTAAACAGATG	agGTGAGTAAACAGATGCTAGATA	C/T
247	Gm10_06294218S	10	6294218	ACGTTGGATGCCATATGCATTTCATAAGCAG	ACGTTGGATGTGTCAGGGATGATCGTAGTC	tgcTCGTAGTCCTGATGTTGATG	G/A
248	Gm10_37607372S	10	37607372	ACGTTGGATGCAGTACACTTGGACAAGGTG	ACGTTGGATGAAACAAGCAAGGAGCAGTTC	gAAGGAGCAGTTCTTAACAAT	A/G
249	Gm10_38536608S	10	38536608	ACGTTGGATGTCAGAATGTCCGTGGTCAAG	ACGTTGGATGGATTAGGTTACGACTTCACG	cctcCTTCACGAAGTGATTAGC	G/A
250	Gm10_39401951S	10	39401951	ACGTTGGATGCTCTGGTTATGGTTTGTCAG	ACGTTGGATGACCACACCACTAGTATTGGC	CTCTACAATGGACCTCTC	A/G
251	Gm10_40258661S	10	40258661	ACGTTGGATGGAATCTAGTCAAGAAGCAAC	ACGTTGGATGCGGCTGCTTTCTAGTGTTAC	ACTTAATGGAAGTTCTAGAGAAT	C/T
252	Gm10_40669429S	10	40669429	ACGTTGGATGTGGGCATGCCTTATAAGGAC	ACGTTGGATGTCTTGGTGTAAGGTGGTGTG	CCCACATGGACTAGAAA	G/T
253	Gm10_41617963S	10	41617963	ACGTTGGATGAATGCGTGCACATGTGAGAC	ACGTTGGATGTCAAACAAGTCAAGGTGAGG	TCAAGGTGAGGTGTATG	G/A
254	Gm10_42408740S	10	42408740	ACGTTGGATGTAGCAGGTCAGCTCTATCAC	ACGTTGGATGGTACCTAACCTAATTTGGGTC	agGGGTCAAATAGTGGCG	G/A
255	Gm10_42949006S	10	42949006	ACGTTGGATGTGACAACTTGCATCACGTGG	ACGTTGGATGTATTGAAGGCACCAATTTC	gGTCGTTGAAAATCTAGGAAA	G/T
256	Gm10_43801399S	10	43801399	ACGTTGGATGATGCAACAATAGTCATCTC	ACGTTGGATGGTGTAAAGAAATCTGCCCTAC	TCTGCCCTACCAGTTA	G/A
257	Gm10_44732790E2	10	44732790	ACGTTGGATGTGTTCTCTAGTGGACTCAGG	ACGTTGGATGGAAGCCCATCAGAGGCATGT	gggATCAGAGGCATGTCTTATG	A/T
258	Gm10_45693806S	10	45693806	ACGTTGGATGGCATCGTGTCCTCATATTCG	ACGTTGGATGGATCTTACTTGGAGTTATGC	ctgGGAGTTATGCAATTTATCATTCT	G/A	✱
259	Gm10_46098233S	10	46098233	ACGTTGGATGATGTGTATGATAGGATGGGC	ACGTTGGATGGTCTCTGTGCTCTTGTTTGG	catAAAAAACAACACATGTGC	G/T
260	Gm10_47433971S	10	47433971	ACGTTGGATGTTGGCTCCCTTAACGTTGAC	ACGTTGGATGAGTCGACACTATGGTTGCAG	ggtGTTGCAGTAGTCAGGT	G/A
261	Gm10_48117579S	10	48117579	ACGTTGGATGCTTATTCATGACCCGACCCG	ACGTTGGATGCTTTACGGACAAAACTTTACC	cCGAGTCGTATATAAATCGATAATG	G/A
262	Gm10_48898112S	10	48898112	ACGTTGGATGAGTATGCAACGAGGCGAAAG	ACGTTGGATGGCGAAGCTGACAAATTGAAG	gcAGCTTTCGGTTTGGT	C/A
263	Gm10_49683947S	10	49683947	ACGTTGGATGTGCATTCACATCATCAAACC	ACGTTGGATGAGTATAGACGACTAGAGGAG	cactACTAGAGGAGGAAGGC	A/G
264	Gm10_50867286S	10	50867286	ACGTTGGATGCAACTTGGTAGTGGTACCTG	ACGTTGGATGCACTTGGTTCTCAAGGTTGG	ggtgAGGTTGGGATGTTCTTGTT	G/A
265	Gm11_00426467S	11	426467	ACGTTGGATGAATAACTCACTCGCCCTTCC	ACGTTGGATGGTAGATAATTGAGAGAGGGC	ATTGAGAGAGGGCGATATA	T/C
266	Gm11_01262761S	11	1262761	ACGTTGGATGACGCGTGTAGCAATCTCAAG	ACGTTGGATGGTGTCCCATTACCACTGTTG	cctcACCACTGTTGGCAATATTC	A/G
267	Gm11_01785973S	11	1785973	ACGTTGGATGGCCATGACAATTGGCAAGAG	ACGTTGGATGAAACCAATCATATTGATGC	aATATTGATGCATTAATTGAACATAA	T/C
268	Gm11_02968892S	11	2968892	ACGTTGGATGGGTATCAGATTTGTTGTTGC	ACGTTGGATGGTACTCGTGATAGCACATTT	aTCGTGATAGCACATTTCAAACT	T/C
269	Gm11_03251282S	11	3251282	ACGTTGGATGAGCAAGCTCCTCTCACTTAG	ACGTTGGATGCTCGCCACAGAAACAGAATG	GAAACAGAATGCGCTAA	A/G
270	Gm11_04638835S	11	4638835	ACGTTGGATGCTGTAAGGGATTGATATGTGC	ACGTTGGATGAACCTCTTACCAAGGCTTCG	CGGCTCCAAGGAGTT	G/A
271	Gm11_05601137S	11	5601137	ACGTTGGATGACCAAAAGAGTAATCTGAGG	ACGTTGGATGATGTAAGGCACATGCTACGG	GGTGGTCAAGTGTGTAAA	C/A
272	Gm11_06235034S	11	6235034	ACGTTGGATGGCAGAATTACCATTTGCACC	ACGTTGGATGCCACTTCAGTTACACTTGCC	cccaACTCCAACATTACTAATAGTTTG	C/A
273	Gm11_06797811S	11	6797811	ACGTTGGATGCAAGATCCCGCCTTATTCTC	ACGTTGGATGACCTTATCGGCAAAAGCCAC	aAATACTGCTTCTACCTCG	G/T
274	Gm11_07752921S	11	7752921	ACGTTGGATGACCACTGCGTAATACCACGG	ACGTTGGATGATATTGTTGAGCCACGACGG	CTCCTTCGGTTCCAATG	G/A	✱
275	Gm11_08429036S	11	8429036	ACGTTGGATGGGAATGCTCTGAACGTGAAC	ACGTTGGATGAAGCAACAATAACTGCTCCG	tccaTGCTCCGAATTTGGGCTTTC	G/T
276	Gm11_09338881S	11	9338881	ACGTTGGATGGTGTTACAGAGAAAATTTCCC	ACGTTGGATGTACGTGATTCTCTTCCCTCC	CATTTCTTCTTCTGTACTTGC	G/T
277	Gm11_11006728S	11	11006728	ACGTTGGATGCACAGTCACGAGATAGATGG	ACGTTGGATGGTTGCCACAGAAAAGAGAGG	AGGGGAACCCATATCCTAATAT	G/A
278	Gm11_11460198S	11	11460198	ACGTTGGATGTCCAGCTAGACATACACACG	ACGTTGGATGGTACTAGTGTTCAGATGGGC	GCAAGCACAATTGACAATA	G/A
279	Gm11_15737722S	11	15737722	ACGTTGGATGAAATGTGCCCACCCTTTTGC	ACGTTGGATGGCAAAGTTTTGCTCGCCTTC	gggGCTCGCCTTCTTGAGTTGCTTTG	G/A
280	Gm11_16602530S	11	16602530	ACGTTGGATGCAAAAAGCCAAAACTCGCGG	ACGTTGGATGTGTTGCAATTGAGACGGTGG	cttAGACGGTGGTGACGG	C/T
281	Gm11_17124730S	11	17124730	ACGTTGGATGCTGCAACCAATTCATCTGGG	ACGTTGGATGGTACTGCGCTCACCAATTAC	CACCAATTACCCAATTATACAATAAG	C/T
282	Gm11_18420469S	11	18420469	ACGTTGGATGTAGGTTTCATCATTGGAGG	ACGTTGGATGTCCGATCCCAACATTCAAGC	CAAAGCCATTTCCATTTGT	G/C
283	Gm11_30202312S	11	30202312	ACGTTGGATGTCGTCCAGAACGCCGCCG	ACGTTGGATGTCGCCACCGCCTACGTTCAT	cccCCGCCTACGTTCATGATTTG	G/A
284	Gm11_05_30826544S	11	30826544	ACGTTGGATGCCCACATGCTTCAAACTCTC	ACGTTGGATGGAGAAGAGAACCACCTCAAG	cttGGAGGGTCGTCTTCTA	C/T
285	Gm11_36240043S	11	36240043	ACGTTGGATGAGTTCCACTATTTTACGTC	ACGTTGGATGATGGCGTAACTGATATCGGG	AACAATCAGTTATGGAAGATG	C/A
286	Gm11_37329191S	11	37329191	ACGTTGGATGAGACCAGTCCAAGCTTGTTC	ACGTTGGATGCAGGTCACTCACTTGCTTTG	AAAGATCCTTCTCGAGTAAA	G/T
287	Gm11_38495098S	11	38495098	ACGTTGGATGGCTCTTCTAGATGGAAATGG	ACGTTGGATGTACTTTACATTACGTATGGG	aaGTATGGGAAAAATCTCCTCATAT	T/C
288	Gm11_39147747S	11	39147747	ACGTTGGATGAGGCAACTAAAACCAAATCG	ACGTTGGATGTTAACTCCTAGTGGGCCTTG	gggtcGTGTGGGAAGCCTAATAAA	G/A
289	Gm12_00605806S	12	605806	ACGTTGGATGTTTCAGTTTTAGGACGGCAC	ACGTTGGATGACTCATGGGCATGGAAATGG	tCAGTACAGTCAGGAACACT	T/C
290	Gm12_01333152S	12	1333152	ACGTTGGATGTTTTTGCGACCAAGTTAGCG	ACGTTGGATGTCCCTAAGGACGGTGAAATC	ATTGCACACAGCACA	A/G
291	Gm12_02391711S	12	2391711	ACGTTGGATGTGGGCAAGGATAATTTCAGC	ACGTTGGATGCTCACTCAGTTAAGTGGCAG	acacCATGTTCCCAATTAAGGTCCTA	T/C
292	Gm12_03351376S	12	3351376	ACGTTGGATGCTTTGGATTCCTTAACCATTG	ACGTTGGATGTTGTCGGATACTGACACTGC	TTATGAGGAGGAAAATGCTA	G/T
293	Gm12_03894118S	12	3894118	ACGTTGGATGCAAATACAGGCAAGGGTTGG	ACGTTGGATGCAACCCTCGGAAATAATCCC	catcATCCCATGATGATAACCTTT	C/A
294	Gm12_05017750S	12	5017750	ACGTTGGATGCCAAATGGGCTAAGTTTGGG	ACGTTGGATGGATTCTTTCGTTGCCTATGC	gcggTGCCTATGCCTTAAGTGTGAGT	G/T
295	Gm12_06147528S	12	6147528	ACGTTGGATGAGGTTTGGAGGATCCATAGG	ACGTTGGATGTGGTGGATGGACTTCTGATG	gggtATGGACTTCTGATGTTGCAG	C/T
296	Gm12_07295505S	12	7295505	ACGTTGGATGTATGGCAGGATTGGAATTGG	ACGTTGGATGCTGTAAAAGCAACTTCATATC	ATTTATGCCATTAAAATTTACAGA	C/A
297	Gm12_07982001S	12	7982001	ACGTTGGATGACTTTCTCGTTGGACATCGG	ACGTTGGATGCCGTACCTCCATTCTTATGC	acAATGCTTAATTTCTTGCCA	C/T
298	Gm12_08457790S	12	8457790	ACGTTGGATGGTGTGCCAAAGATCATCATC	ACGTTGGATGGCTGGCATCAACTAGAGTTT	CAACTAGAGTTTTTATGGTCAA	G/A
299	Gm12_11702065S	12	11702065	ACGTTGGATGCTTGCATCCTTCGAGAGGAC	ACGTTGGATGGGTCCAACAAAAATTCCTCC	AACAACAAGAATCTGCTC	T/C
300	Gm12_12116250S	12	12116250	ACGTTGGATGCCGGCCCAAATCAACCTTAA	ACGTTGGATGAGCTTGCCCGAAGATGATGC	tgacGATGATGCCCGTTAAAC	A/G
301	Gm12_34587192S	12	34587192	ACGTTGGATGTGCTCTGAGAAAGAGCGTTG	ACGTTGGATGCACGCGTACATCGTCAAAAC	agCGTCAAAACAAACCTCG	G/T
302	Gm12_34608355S	12	34608355	ACGTTGGATGCCTGAAACTTCGACCTTACC	ACGTTGGATGGGGTCGTAGAAATGCATAGC	gggtTAGAAATGCATAGCCAATTTG	G/A
303	Gm12_35448804S	12	35448804	ACGTTGGATGAACCTGCAAGAATGTATACG	ACGTTGGATGGCACTTCCACCAAGAATTGT	TTGTTTTCTATGTGGTTGT	C/A
304	Gm12_36256986S	12	36256986	ACGTTGGATGCAGAATTACAAATGCACGGG	ACGTTGGATGGCAGGACTCACACACATTAC	gTACGTTGGATAGAAGCGG	C/T
305	Gm12_37035571S	12	37035571	ACGTTGGATGGGTTTCGAACCTATAATTGCG	ACGTTGGATGATCTTGCGTTAGAGCGTTAG	AAAGAATACTATAACACAATTTCAGT	C/T
306	Gm12_37715334S	12	37715334	ACGTTGGATGGGTACATTGAACCTAGAGAG	ACGTTGGATGATCCCAACCGTCCCATGATT	gagcAGCTCGACATCGAGAGATT	A/G	✱
307	Gm12_38496998S	12	38496998	ACGTTGGATGCAGTTCAATAACTGAAATC	ACGTTGGATGCAATGAGTTTCCTCATCAGC	tgCCTCATCAGCTAGAAGGTTTTT	C/A
308	Gm12_39460806S	12	39460806	ACGTTGGATGGCATTTAAGTAACGAGGTGC	ACGTTGGATGCCGAAAAGTACATCATTGTC	gggtTCAATGGGGATGGCTATA	C/A
309	Gm12_39633903S	12	39633903	ACGTTGGATGGAGCCATAAATGGATCCCAC	ACGTTGGATGGATTAGGCAAGTATACATGG	aatccTTGTTCTACCATAGACATGTT	G/A
310	Gm13_00018316S	13	18316	ACGTTGGATGTTTTATGATCATGCAGCGGG	ACGTTGGATGCACTCACCACATGGTTTTTC	CTGTTCATTTATCAGTCCAAT	A/G
311	Gm13_00868951S	13	868951	ACGTTGGATGCGTCGCTTGTTGGTTTATTC	ACGTTGGATGGGTTTTTGGAGTGGTTGCAG	ggTGGTACTTTAGGGTATTGT	C/A
312	Gm13_01542873S	13	1542873	ACGTTGGATGTGTCGCAAATCCTTCCACTC	ACGTTGGATGATTGGATGAGGTTGTGGTCG	GGGAACCATACTAGAGG	G/A
313	Gm13_02353691S	13	2353691	ACGTTGGATGTTCGCCTTTGAACAGCCATC	ACGTTGGATGCAACCATTGTCTCACCTTCC	tgacTTATTTGTCCAGTCATACAGAG	A/G
314	Gm13_03123392S	13	3123392	ACGTTGGATGGGTATGAATCTACCTAGAGC	ACGTTGGATGCATGCTAGAACAAACACATGC	TGCTGAAATTGTACATGTC	G/A
315	Gm13_04294625S	13	4294625	ACGTTGGATGTGACTTAGGGTTGGAAAGGC	ACGTTGGATGAACACACCATTCAATCCTCC	cCCTCCATTTTGGTATGATACAT	G/T
316	Gm13_04908633S	13	4908633	ACGTTGGATGGCGTACTTCCATGACAAATC	ACGTTGGATGTTTGGCGAGCAGATCAGTAG	TTTATTCATCGATAATGGATATAGA	G/T
317	Gm13_05781597S	13	5781597	ACGTTGGATGGTTCCAAGTGCCAAGAGTTC	ACGTTGGATGCGCACATGAATTTTGCCCAG	TTTGCCCAGCAACAA	T/C
318	Gm13_06498601S	13	6498601	ACGTTGGATGTCTAGCGTGGAAAAGTTCTC	ACGTTGGATGCTGGCCGCTCAATAAAAACC	GTCCTTAAAACTTTCCCAT	C/T
319	Gm13_07443815S	13	7443815	ACGTTGGATGCCTAGTCTTTAAGTACCTCG	ACGTTGGATGAGGGATTGAGACACAAACCG	ggggaGATCAAAGAGGATACACACTC	G/A
320	Gm13_08114203S	13	8114203	ACGTTGGATGTTGCTTGATGTAGGGATCGC	ACGTTGGATGAATGCTCTCTTCTCATTCTC	ccgCTCTTCTCATTCTCAAAAATTAA	A/G
321	Gm13_20542754S	13	20542754	ACGTTGGATGTCCAGTTTATACACACGTGC	ACGTTGGATGTGCAACCAAAGCAAAGCACC	GCACCATGAGACACGA	C/A
322	Gm13_21410442S	13	21410442	ACGTTGGATGTTCCAAGATACCCTTCGACC	ACGTTGGATGCCCGAGATCAGTGTGTATAG	ATATCATAAACATACAGATTTCAAA	C/T	✱
323	Gm13_22288035S	13	22288035	ACGTTGGATGCTTGACTTTGCTTTATCTCC	ACGTTGGATGGGTGCATTGTCACATACAAC	ctcAAAAGTAGAGGAGAAAAGATG	G/A
324	Gm13_23188394S	13	23188394	ACGTTGGATGATACTTGTGCAGAACGGGTG	ACGTTGGATGACCTCGTCATGTCGTTTAGG	AATGCTTAATCCATCTTCTAAT	G/A
325	Gm13_24112283S	13	24112283	ACGTTGGATGTAGGACTAGTTCTGACAAAC	ACGTTGGATGGTATAGGGACTCTTCTACAC	GACTCTTCTACACTTATTCTTATG	G/A
326	Gm13_24921096S	13	24921096	ACGTTGGATGTCGAATTGGAGTTTCATGTG	ACGTTGGATGTGCCATGAACTAACTCGCAC	cATCCCAAAACGCCAAT	C/T
327	Gm13_26392547S	13	26392547	ACGTTGGATGCATTCTGATTGGGAATCACC	ACGTTGGATGGTGTGGCTTAAGTGCACTTG	ccTCTCATTTAGAAAAAAATACCAAT	C/T
328	Gm13_27328931S	13	27328931	ACGTTGGATGCGTTCTCAAATTCAAGTCCC	ACGTTGGATGTTCGAGTTATCGTGTCGTGC	gggCGTGTCGTGCATTTATTATTT	A/G
329	Gm13_28289257S	13	28289257	ACGTTGGATGTGGGTATCAAAGGGTGGAAG	ACGTTGGATGACCTTAAGAACCTCCAAAGC	CATTTTCTCCTCCTCCTC	G/A	✱
330	Gm13_29081928S	13	29081928	ACGTTGGATGGGCAGCAGCATTCACTTTTG	ACGTTGGATGAGTGGTTTACCTTTGGCACG	CGCTTAAATGGGCTTG	G/A
331	Gm13_29865665S	13	29865665	ACGTTGGATGAATGCAACCATTCCCGACTG	ACGTTGGATGATTGCTTCTTGCACCGATAC	aCTTTAAGTTTCATAGATTCATACAT	A/G
332	Gm13_30434887S	13	30434887	ACGTTGGATGTCAACGTAATCTGACTGGAG	ACGTTGGATGCCTAAGACAAATCTATTCAG	GACAAATCTATTCAGTTTCCAA	C/T
333	Gm13_31432952S	13	31432952	ACGTTGGATGGGAGGAAGATACCAACACAC	ACGTTGGATGCACCACTAATAGCAGCAACC	gggcAGCAGCAACCAAGCTAAG	G/A
334	Gm13_32596610S	13	32596610	ACGTTGGATGTCGGACACAGCATACATCAC	ACGTTGGATGTTGTGGTGAGTGTTCCAAGG	gaTTCCAAGGGGCGGAG	C/T
335	Gm13_33689400S	13	33689400	ACGTTGGATGGAATGTGACTAATATGGCTG	ACGTTGGATGGGCGTCCATGATCCTAGCTT	TGATCCTAGCTTGCCATA	G/A
336	Gm13_34458050S	13	34458050	ACGTTGGATGTTCTCCCCACATCTGTATTG	ACGTTGGATGATCCGGAACCTTGTAAATAC	ACTTTATTCAACTTCTAGTCCAATAT	C/T
337	Gm13_36046292S	13	36046292	ACGTTGGATGGCAAGACTTGCAATTGAAGG	ACGTTGGATGACTTGTGAGTTGTGATAGGG	TGTCCTGTGAATTTCTCTC	G/T	✱
338	Gm13_37264785S	13	37264785	ACGTTGGATGCGTAAACAGTACATCGTATG	ACGTTGGATGGGCATTTCAATGACCTAAAC	agAGATCCTAATAACCCACC	A/G
339	Gm13_38137265S	13	38137265	ACGTTGGATGTTGATACACCAACAGAGGAC	ACGTTGGATGTCGCATTGAGCTTGTAGTGG	tcGCGCGTTATTCCAATTCTT	C/T
340	Gm13_39420457S	13	39420457	ACGTTGGATGGTTAGAAACCGAGAATGTCC	ACGTTGGATGTCGCCTAAAACTCCCACATC	cACTCTGTAGCTTTCAATTATCAT	T/C
341	Gm13_39981765S	13	39981765	ACGTTGGATGTCAGGTCATGACAGATCCAG	ACGTTGGATGCATATGTATACCAGTGTAAG	ATACCAGTGTAAGTGTTCCC	T/A
342	Gm13_41367314S	13	41367314	ACGTTGGATGGGGCTACAAGCAAGGAATGG	ACGTTGGATGCAATACCACCACTCAATTACC	cATTACCTATTAAACTCACCTAAT	G/A	✱
343	Gm13_42423590S	13	42423590	ACGTTGGATGAAAACGCCCCATTGAAGCTG	ACGTTGGATGATCCTGTTGTCAAAGCAGCG	AAGCAGCGGGAGGGT	C/A
344	Gm13_43098426S	13	43098426	ACGTTGGATGTGCAAAAGTAGGCGTGAGAG	ACGTTGGATGCTTTCCATTCCCTTCGAGTC	gaaCTAGAAGACTCCAGAGTCAC	G/T
345	Gm13_43719974S	13	43719974	ACGTTGGATGCGAATTACTCCACGAGAAGG	ACGTTGGATGTTCATGTTGCAGGGAACTGG	tGAAAAGGCTATGAAATTTGC	T/C
346	Gm14_00245502S	14	245502	ACGTTGGATGGCTCCACTTGGCTGTTATTG	ACGTTGGATGTGCTTTTGATACTCCGGAAG	cTATGCGTAATTTCATTTTTTTCATCC	C/A
347	Gm14_01194890S	14	1194890	ACGTTGGATGTTCGAGAATACCAAGTTGGG	ACGTTGGATGCAGGGTAATGCATAGCTCAC	CATAGCTCACTAACTAGTTATAG	C/A
348	Gm14_02359579S	14	2359579	ACGTTGGATGTCCCCTTGCAAGCGTTATTG	ACGTTGGATGACTAGACCCCACCTATGAAG	gaagGTAGTAATGGCCTACGAT	A/G
349	Gm14_03341598S	14	3341598	ACGTTGGATGGTTTCGCATTGTTCTTGTAGC	ACGTTGGATGCTCCGATAGCTCCATAATCC	agtggACAGGTTTATAGCAGCTTCAC	C/A	✱
350	Gm14_04375903S	14	4375903	ACGTTGGATGCCCAAAAGTTCATCCACCTG	ACGTTGGATGGCCATGGATTGATGGCTTTG	ggGGATTGATGGCTTTGATTTTA	G/T
351	Gm14_05205161S	14	5205161	ACGTTGGATGGAATCCTATTCCTACCCTCG	ACGTTGGATGGACATGTTCTAGTTGTTGCC	TTGCCTAAGTTGAGTTCATT	C/T
352	Gm14_05952395S	14	5952395	ACGTTGGATGCCTGAAAAATCTGGTTCAGC	ACGTTGGATGTTTTCTCCCCTTGGAAGCAC	cccgTTATTGTTTGAACTGTCTTCTTA	T/C
353	Gm14_06856507S	14	6856507	ACGTTGGATGAAGGTCTCCATCGAGGAATG	ACGTTGGATGGCAAAGCCCATGGTTGAATA	ggagGCTGCAGTCTTGCATTG	T/C
354	Gm14_07700378S	14	7700378	ACGTTGGATGAGTGTTCTAGGCCAAATCCG	ACGTTGGATGTAAATGAGTGGAGTTGTTGC	TGGAGTTGTTGCATGAAT	T/C
355	Gm14_08720055S	14	8720055	ACGTTGGATGCAGGAACATGAAGTGGTTGC	ACGTTGGATGTCAGTCACTGGTGCATTAAC	ttttcACATTTTCAGACACTATTCC	T/C
356	Gm14_09696688S	14	9696688	ACGTTGGATGAGGTATACCAGGTGCATGAG	ACGTTGGATGCATCATTGCCCAAGTCCTTC	CGATGATGAAGAGAGGATAG	G/A
357	Gm14_44705078S	14	44705078	ACGTTGGATGCTTGAGCAAAGAGAGTTATG	ACGTTGGATGCAGCTATATATGAAGTAGCCC	tatcTGAAGTAGCCCATCGTCAAAT	G/A	✱
358	Gm14_45530056S	14	45530056	ACGTTGGATGTGATGGTGTAGATGGTGTCG	ACGTTGGATGTACAGTGGCCATGACACCTC	cCATCCACCCCTTCCAAG	G/A	✱
359	Gm14_46288929S	14	46288929	ACGTTGGATGGATAGTTGATTCTTGTGGTG	ACGTTGGATGCAACACACCCACTTCAGAAC	ccTTCTTCGCTGATAAAGAACAC	A/G
360	Gm14_47355411S	14	47355411	ACGTTGGATGCGCTCACACACAAACACATT	ACGTTGGATGGGTCAGTACCTCCACCCAA	cacACCTCCACCCAAATTAAG	T/C
361	Gm14_48313138S	14	48313138	ACGTTGGATGACATACCGCAAAGGGATTGG	ACGTTGGATGTGAAGCAACGACCGAAAATG	GGATGACCAGGTGAAT	C/T
362	Gm14_48654588S	14	48654588	ACGTTGGATGGAGTCTAGAGAGAGAAAGAG	ACGTTGGATGGGGTATCTCCCTAACTGATG	TGATGAGGGCATGTTGATAATAA	A/G
363	Gm14_49112662S	14	49112662	ACGTTGGATGTTACGCCATGAGCTTGCTTC	ACGTTGGATGCCAAAGTTCAAACGGTCGTC	ggaaaGGTCGTCATAAAAGCTCAG	C/A
364	Gm14_49543249S	14	49543249	ACGTTGGATGGCCTGGAGAGCATTTATTTG	ACGTTGGATGACTCCTGGGACCTTAGACTG	TGGTGAACTTTTCTCCTA	G/A
365	Gm15_00879322S	15	879322	ACGTTGGATGATTCTCTGCTGTTCTTAGGG	ACGTTGGATGCTATATTGGTTGGTCGCACG	gggtTCGCACGTGATCGGTGATACAT	C/A
366	Gm15_01820931S	15	1820931	ACGTTGGATGTCGTGATTTTGGCCTACTAC	ACGTTGGATGCACTCAGTTTGGTGGATTTC	ATTGGTTTTAGTTCTCAACAT	C/A
367	Gm15_02722165S	15	2722165	ACGTTGGATGAATTTCTCCCAAACCCACCC	ACGTTGGATGGCCGGTCCATATACTTCTTC	acacACTTCTTCTTATGTCTTAGTCT	G/T
368	Gm15_03756617S	15	3756617	ACGTTGGATGAAAATTGAACACCACCCCCC	ACGTTGGATGAACCATGTTCCTCCACTTGC	GCCAGAATCAGCTACT	C/A
369	Gm15_04338436S	15	4338436	ACGTTGGATGCAACAGTGACATCCAAAGAC	ACGTTGGATGACAGAGCTGCTCATCATGTG	TTTACTCCCCCTCTCT	G/T	✱
370	Gm15_05874380S	15	5874380	ACGTTGGATGCCAATTTGAGCGTAACCCAC	ACGTTGGATGCGAACTAGGTTGGTTGTGAG	gatgGATTTCGGCTTTCAAAATAAG	T/C
371	Gm15_06414930S	15	6414930	ACGTTGGATGAAAGAGCTATGTGAAACCGC	ACGTTGGATGCAAATCTTGGACGAGGATAG	ctctgGGACGAGGATAGTCAATTTT	T/C
372	Gm15_07106826S	15	7106826	ACGTTGGATGCTAGATGCCCGGAGAAAATG	ACGTTGGATGATGAGGTGAGACTAACAGCG	CTGCAGCAGCCCATC	A/G
373	Gm15_07868879S	15	7868879	ACGTTGGATGACCCACAGATAAGGAAAGGC	ACGTTGGATGGCGGCAGAAGAGCAGAAAAG	tccccGCAGATCCAATTGCGTA	C/A
374	Gm15_09007866D	15	9007866	ACGTTGGATGCTGGTTGATGACCAGTTAGG	ACGTTGGATGACTTGTTAAAGTTTCCCTCC	gatTTTCCCTCCTTTCCAC	AGCAAACAATTCCTTT/DEL
375	Gm15_10012946S	15	10012946	ACGTTGGATGCGAATGTGATTGTCCACATC	ACGTTGGATGTGTAACTCAAATCATGGTCG	cCATGGTCGTGTACCG	G/A
376	Gm15_10661623S	15	10661623	ACGTTGGATGGAATGTCATACTACGAACCC	ACGTTGGATGAGTTGCATGCAGGTTAGCAG	TGCAGGTTAGCAGTGTAGTATTC	T/C
377	Gm15_11513881S	15	11513881	ACGTTGGATGGTACACCTAAATACCAGCCC	ACGTTGGATGTTAGAAACAACCCCCCATGC	gGAACTCACATCCATCTTG	A/G
378	Gm15_12346266S	15	12346266	ACGTTGGATGCGTTGAGCCAAGTCTACATC	ACGTTGGATGAAGCGCAATACCTATGTGTC	tTCAAATTCAAAGGCAAAGGA	C/A	✱
379	Gm15_13186010S	15	13186010	ACGTTGGATGTAGCAGTCATAGTGTGTGCC	ACGTTGGATGCGATTGGCACATTGGAACAC	ctccGCATTGTGTTGAGACC	T/C
380	Gm15_14455358S	15	14455358	ACGTTGGATGCAAGAAGGATTTGGTGAAGG	ACGTTGGATGTCCGAACGTCGTCGTAATTC	CTCACTGCCACCTCC	C/T
381	Gm15_21525387S	15	21525387	ACGTTGGATGCCAATTAATCTCTGATCCCG	ACGTTGGATGGCTCTCCGTAAATGGTATCC	CCTTTAGCCAGGCAT	T/C
382	Gm15_23082150S	15	23082150	ACGTTGGATGAGGGAAGTTTGTTCTTGCTC	ACGTTGGATGTGCAACTAGAGCCTATGATG	gGAAGCAGTAAGGCTAATGTG	T/A
383	Gm15_42958973S	15	42958973	ACGTTGGATGACCCAGCGTCTAAAGCTTTG	ACGTTGGATGGGTGTCCAAGTAGATTCAGC	TCCCCCGAACACTATAA	C/T
384	Gm15_43379940S	15	43379940	ACGTTGGATGCTGACAGTGCGACTTTGTTC	ACGTTGGATGTGTTTGAGGGAAAGAGAGGG	AAAGAGAGGGAATAAATGATACA	T/C
385	Gm15_46033694S	15	46033694	ACGTTGGATGCCTCCCTTTCTCACACAAAC	ACGTTGGATGCATGAGTTAGGGTGTGAAGC	GAACGCGCGTACCTA	G/A
386	Gm15_46944786S	15	46944786	ACGTTGGATGCTTGGCTCAAAGAAAACTAC	ACGTTGGATGCGCTTGTGTGAGGGATAAAG	GCACTGTGCTTTGATT	G/A
387	Gm15_47868656S	15	47868656	ACGTTGGATGAAGGTAAGGCTTCATTCCCG	ACGTTGGATGGACATAGATATGAGCCCTTC	CTTCACTTAATAGGGCTTG	G/A
388	Gm15_48786960S	15	48786960	ACGTTGGATGATGGAATGTGTCATGAACCC	ACGTTGGATGTTTAAGATAGACACCCCTCC	agaggGACACCCCTCCATTATAAGT	A/G
389	Gm15_49693099S	15	49693099	ACGTTGGATGCTAGCAACTCCCTTGAATCC	ACGTTGGATGAGAAGGTGGAGGATGGATTC	ACCTTAAAGGAAGGTGT	G/T
390	Gm15_50552317S	15	50552317	ACGTTGGATGGAGATTTTAGTAGGTAGTCAC	ACGTTGGATGGTCATCTTCACTGTCAAAAG	AAGAGTTCAACTAGGCAGAA	G/A
391	Gm16_00139931S	16	139931	ACGTTGGATGTTTTATACAGGCCAGCCCAC	ACGTTGGATGTTGGCTGGATTGCTGAATCG	ggTCGAGAAACAAACTAGTAATTTA	C/T
392	Gm16_01587812S	16	1587812	ACGTTGGATGGGTGGACCATGAAAAGTTTG	ACGTTGGATGCAAAATTCGCCTACCCTCTG	tCCTACCCTCTGTTTCATC	C/A	✱
393	Gm16_02382772S	16	2382772	ACGTTGGATGAATTCCATAGCCCTGGGAAG	ACGTTGGATGCATGGCAGGAACTTTATGGC	cATGGCCCTTCATGCGTT	G/T
394	Gm16_03147337S	16	3147337	ACGTTGGATGTCAATCCAATGGTAGGTCTC	ACGTTGGATGGGTGTAAGACCAGACCTAAG	AGTCACCTCCAATTTCTTTAA	C/T
395	Gm16_04034534S	16	4034534	ACGTTGGATGCGCTCAAGTTAGTTTAATCCG	ACGTTGGATGCTCAATTGGGTCATTCATGC	TCATGCCATATGTTTAAGG	A/G
396	Gm16_04806911S	16	4806911	ACGTTGGATGACTCAATCCAAAGCCACCAG	ACGTTGGATGCTGAATAAAGAGTGGGACCG	tggcCCGATTCTCAAATATCTACAGG	A/G
397	Gm16_05588041S	16	5588041	ACGTTGGATGTGTTGTTGCTTGCCAACTTG	ACGTTGGATGAACCCAAATGGAGGTCAAGC	GCACCCAATTTTCTCTCTT	G/A
398	Gm16_06511512S	16	6511512	ACGTTGGATGGAAGACAATCTCTCTTCCTC	ACGTTGGATGTGAATCATGCGTTGGCACTG	caCGCGGCGCTGTGTGG	T/C
399	Gm16_07314632S	16	7314632	ACGTTGGATGAATCTTTCCCGGCTGAAAAC	ACGTTGGATGTTGAAGGGTGTACAAAAGAC	TAGACTTTAGATGCATGTTAG	A/G
400	Gm16_08087378S	16	8087378	ACGTTGGATGGCGTGCACTCAAATTCTTAG	ACGTTGGATGGGGTGTCAAAATGTGTGTATC	GCAGAAAGGACTAATTTCATATAATA	G/A
401	Gm16_14020706S	16	14020706	ACGTTGGATGCTTACCTTGCCTTATTTGCC	ACGTTGGATGCTCCTCTAGCTTTTTGAGGC	ccccCCCAAAGCGAAACCA	T/A
402	Gm16_26824474S	16	26824474	ACGTTGGATGCTAGCAAATAACTCCTCTCG	ACGTTGGATGCATCCCTCAGTACATCGTAG	ggaGTAGGAACATCTAGTGTTAATG	G/A
403	Gm16_27768489S	16	27768489	ACGTTGGATGGCCACATAGAAGATCCAGAC	ACGTTGGATGGTTACATATTTTCAGCTTACC	cctgTCAGCTTACCAAACCTAC	A/G
404	Gm16_28703564S	16	28703564	ACGTTGGATGGGCTCTTTTCCAAGCTTTTG	ACGTTGGATGGGTACTATTGGTAGTGCAGA	CAGAAGTATTATTACGACCTAA	G/T
405	Gm16_29466444S	16	29466444	ACGTTGGATGTCCACATCACCTAATCCACG	ACGTTGGATGTCTTGGAACATTTGGAGGCG	TGAATATATTGCATAGCTTCATTA	G/T
406	Gm16_30717920S	16	30717920	ACGTTGGATGGCATGTTCGCAAAGAGATAG	ACGTTGGATGCCAGATGTCCTCATAGGTTG	ccttTCCTCATAGGTTGACATCTGTT	A/G
407	Gm16_31643138S	16	31643138	ACGTTGGATGTAGCTAGCCGTGTAAACACC	ACGTTGGATGAGGGAGCCAAATTATGCAGG	CTTTGGTTGGTCTAGTGA	C/T	✱
408	Gm16_32325078S	16	32325078	ACGTTGGATGACCTTTGATCAATGGTGCAG	ACGTTGGATGGGCTTGACTCCTCTAGAGTG	TAAAGTACACTATTGGCGG	G/T
409	Gm16_32873796S	16	32873796	ACGTTGGATGCCGTCTTCCATATACTACAAG	ACGTTGGATGTGGTCCATGGAGAGAAAAGC	gAGCTAGAGTTAAAATGGTGATC	A/G
410	Gm16_33865227S	16	33865227	ACGTTGGATGGAGACTGAGTCTGTGCATGG	ACGTTGGATGTGGCTCCAATATTTCCCCTC	aaccCACAAATTACCCTACTACCA	G/A
411	Gm16_34720272S	16	34720272	ACGTTGGATGGTGTCTTGAGCTTCCATTCC	ACGTTGGATGCTTGATTTTACTTCTCTCC	TTGATTTTACTTCTCTCCTTTTTA	C/T
412	Gm16_35504905S	16	35504905	ACGTTGGATGTGGATAACATGCTCCACCTC	ACGTTGGATGAACACAGACCCTACCTCATC	CCTCATCACTGTTCCAG	A/G
413	Gm16_36401781S	16	36401781	ACGTTGGATGTATCCAGCACCACATTTCGG	ACGTTGGATGGCTAGTGAAGAGAAGATGGG	tcTGGGAGATATTTCTGTGAG	G/T
414	Gm16_37372766S	16	37372766	ACGTTGGATGGAACAGGCTGATATCTTTGG	ACGTTGGATGCAGTCTAGCCTAGCAACTTC	ACCGGAGGTATGAGT	G/A
415	Gm17_01359742S	17	1359742	ACGTTGGATGCACACGTATCTATAGATGCC	ACGTTGGATGATGGAAGAGAGGATCATCGC	aagcGGATCATCGCTAATTGACT	C/T
416	Gm17_02243716S	17	2243716	ACGTTGGATGCCAATCATAAAGCCATTAC	ACGTTGGATGCTTGAGTTCGACTCTCAACG	CTTCCGATAGTTTTGAGGGTC	C/A
417	Gm17_03162077S	17	3162077	ACGTTGGATGCAAGTATGACCGAAGTCACC	ACGTTGGATGGGGTTTCGATCATTAGGAAC	TTCGATCATTAGGAACATTTATCT	G/A
418	Gm17_03962931S	17	3962931	ACGTTGGATGCGTCTCACGTTCCATAATGC	ACGTTGGATGTCAATTCAACGCTGATTGAG	gggccACGCTGATTGAGGATTCT	A/G
419	Gm17_04833393S	17	4833393	ACGTTGGATGGAGTGATGAGCAGGAAAAGG	ACGTTGGATGTTGGAGTTGGGTAACCAAAG	cccaGCTTCTCTTTTATGATGAATG	T/C
420	Gm17_05730811S	17	5730811	ACGTTGGATGGGGAAACTGGATTAAAAGGA	ACGTTGGATGGCCTCCCAAGTAAAGAATGT	acCTTTTCTTTTCTTTTCTCTTTTTTT	G/A
421	Gm17_06618719S	17	6618719	ACGTTGGATGCAGCTAGTACTCGTCGAATG	ACGTTGGATGTTGACTTTTAACTCCTTGCC	TTTGTTGATCCGTATATATGTCAC	A/G
422	Gm17_07363581S	17	7363581	ACGTTGGATGAACATATGATCCGCGCTCAG	ACGTTGGATGCTTGCGAGCTGCTGATACTG	ATCCCCTTCAGCAAC	A/T
423	Gm17_08109126S	17	8109126	ACGTTGGATGAAGACCATGCTCCTGTCAAG	ACGTTGGATGCCTCTCCTTCTTGTTCACAG	gatcAGCAGTTGCTGACCAGCC	C/T
424	Gm17_08842897S	17	8842897	ACGTTGGATGTGTGCCTTGCCATTTGGATG	ACGTTGGATGTGCTTTCAAGTAGCAGGGAG	ggAAGTAGCAGGGAGAAATATG	C/T
425	Gm17_09218694S	17	9218694	ACGTTGGATGGGTGATCCCACCAAAATTCC	ACGTTGGATGTCTCCGAATCATCCATTCCC	TCACGCTATCTCAGCA	C/A
426	Gm17_10620911S	17	10620911	ACGTTGGATGTTCTCTGCGTGGATCAGGTG	ACGTTGGATGGATCTTGCAGCTGCTGAATG	AATCACACACTGTGGT	G/A
427	Gm17_11379692S	17	11379692	ACGTTGGATGTGGCCGGTCATTCTTATTCG	ACGTTGGATGGCAAGCTCCTAGTCAACGAA	TCCTAGTCAACGAATTAACAAAT	G/T
428	Gm17_12978966D	17	12978966	ACGTTGGATGGTGAGAACCCCAAGGCTTTT	ACGTTGGATGATTGCCGTAAACGTTGAACC	AACGTTGAACCTTGGAG	DEL/TT
429	Gm17_13487680S	17	13487680	ACGTTGGATGGGCTCCCTAACTAGCAGATT	ACGTTGGATGTGGATGTAACTAAAGTGGGC	aaacAGTGGGCTTTTGGACTTCG	G/A
430	Gm17_14246802S	17	14246802	ACGTTGGATGTTGATCCCACACATCTTGCC	ACGTTGGATGTTTTAATAGATCCTAATGTC	ggcGTCTTGCTCCAGTCC	T/C
431	Gm17_15400561S	17	15400561	ACGTTGGATGTGTTGCTGCTGCCAAAACTG	ACGTTGGATGTTCAGACAGCACTATTAGCG	GGCAAGAATTACGTTCG	C/T
432	Gm17_37779001S	17	37779001	ACGTTGGATGTGCAGTTACAGCTGGACAAC	ACGTTGGATGGCTTCATCCTTGATGTTTCC	GTTTCCAATGAGGGAAAC	A/G
433	Gm17_38311132S	17	38311132	ACGTTGGATGAAGGCAGTTGATGCAACCAC	ACGTTGGATGCAGTCATAACATCACTTGCAG	AACCAGCTAGCTCTTTT	C/T
434	Gm17_38738844S	17	38738844	ACGTTGGATGAGAAACCCTGCTTGGAAGAC	ACGTTGGATGAAGTCGTTCTTGATCTATCC	cccATTATTGAGCTATCCTCCA	C/T
435	Gm17_39036793S	17	39036793	ACGTTGGATGGCAGTATGGATACAAGTCAAC	ACGTTGGATGTCCTGCCTTGTGTTGTGTTG	GTTGTGTTGAAAATTGACCACT	C/T
436	Gm17_39397656S	17	39397656	ACGTTGGATGGTAAGCTTTATACGTGAAGAG	ACGTTGGATGAGAGCCTCCGGAAAAACATC	GGAAAAACATCTAGAATTGTAAGAA	C/T
437	Gm17_39787201S	17	39787201	ACGTTGGATGCGTTGACATATACCTGTCTTC	ACGTTGGATGTTACCGCTTTACCCCCAATC	TTTACCCCCAATCTATTCT	C/T
438	Gm17_40228931S	17	40228931	ACGTTGGATGTCCATGAAGCTAGGGTTCAA	ACGTTGGATGATCCGGTACACAATTAATC	cCATAATTAACTAAATCACGCATA	G/A
439	Gm17_40703485S	17	40703485	ACGTTGGATGACCACAACAAACGCCCAAAC	ACGTTGGATGGTGCAAGTGCAATCAGTAGG	aAGGAAGGAGAAATGGTAAG	C/T
440	Gm17_41040351S	17	41040351	ACGTTGGATGTTCCAAAGGCTAACAGCCTC	ACGTTGGATGTGCCATCATGATACCTGCTG	aggACATCTTCTACCATTCAAAAT	T/C
441	Gm17_41417214S	17	41417214	ACGTTGGATGTGTCAAACTGATGCTAGTGG	ACGTTGGATGCTAATAAGTGGGCCATGGAG	TGGAGGATACTAGGTGTA	G/A
442	Gm18_00442712S	18	442712	ACGTTGGATGTCATCACCACCACTAACAGC	ACGTTGGATGTGGAAACAAAGGCAGAGCAG	cAGGCAGAGCAGAGTTGT	G/A
443	Gm18_01419142S	18	1419142	ACGTTGGATGTCCTATGCTTGCTCCCTTAG	ACGTTGGATGTTGCATCCCTCGCAACAAAC	ggggaAAACCAAACGGAAAAATCAAG	G/T
444	Gm18_02434513S	18	2434513	ACGTTGGATGGGATTGATGATAATATAGAC	ACGTTGGATGCAAAAAGATTAGTTTGAGAGC	TCTAAGATCTTCTAATAACTAACC	T/C
445	Gm18_03466927S	18	3466927	ACGTTGGATGGAGCATTCGACTGATAGACC	ACGTTGGATGATGCATCACTGTGGTAGCTG	cGCTGATTGTTCTTCCAGT	C/A
446	Gm18_04330281S	18	4330281	ACGTTGGATGAGGAAAGGGATAATAGCGGG	ACGTTGGATGTCACCTCCTTTCCCATTTTC	TCCCATTTTCATTTATGTACC	C/A
447	Gm18_05299310S	18	5299310	ACGTTGGATGGCATGGGATATCTGCAAATG	ACGTTGGATGAGGCTGACCTAGAAACAACC	CCCGTTAACCTCCATC	C/T
448	Gm18_06221970S	18	6221970	ACGTTGGATGTTTGCGGGCAGAAACAGATG	ACGTTGGATGAAGTGGTGCATTCGACCAAG	gAATGCCGAAATCAAGACGTG	G/T
449	Gm18_07200840S	18	7200840	ACGTTGGATGGTGATCTTGAGATCGAGTCC	ACGTTGGATGTAGGACCATTATGGGTTTC	cctACCATTATGGGTTTCAAAATT	G/T
450	Gm18_08483530S	18	8483530	ACGTTGGATGCCATGCAGCCATAATGCTTC	ACGTTGGATGGTTGATGAGGCTCAATGGTG	GCTCAATGGTGCTTTGATAC	T/C
451	Gm18_12614557S	18	12614557	ACGTTGGATGTCCCTTGGAATTTTCATCCC	ACGTTGGATGGGGTCCATGGATTAGCTGTC	taTTTGTAACAAGCTTGGTG	C/A
452	Gm18_16797920S	18	16797920	ACGTTGGATGGTCAATGGTAGAGTGATGGC	ACGTTGGATGCCTATGGTGTTATGCTAGTG	ccccTGCTAGTGATCAACCG	G/A	✱
453	Gm18_47700135D	18	47700135	ACGTTGGATGATGCCCCAAAGTTTCAGTGC	ACGTTGGATGGTCATAATCTCCATAGAGGG	gtcaATAGAGGGAAAAATATGGCG	DEL/AATGAA
454	Gm18_51823477S	18	51823477	ACGTTGGATGGTTCCGTTCCACTCAATCAG	ACGTTGGATGATGAAACCCTAGCGCTCAAC	ACCTTGACAGCAACA	C/A
455	Gm18_52884106S	18	52884106	ACGTTGGATGGGACAATTTAGTTTATCTTG	ACGTTGGATGTAGATCCACCAACATACACC	CCAACATACACCTTATTGTC	G/A
456	Gm18_53248636S	18	53248636	ACGTTGGATGCGCAACTGTTGTCCAAAATG	ACGTTGGATGGTGCTAATGCTTGAGCTCTG	cCCAAAACTAAAAAACACCTT	C/T
457	Gm18_54347322S	18	54347322	ACGTTGGATGATGGTGGGTTTCCAGAGAAG	ACGTTGGATGTCTCAATCTCTCTCGCAACC	TCGCAACCCCATTTC	T/C
458	Gm18_55265219D	18	55265219	ACGTTGGATGAGTGGAGTCAAGTGCTTGTG	ACGTTGGATGTGTTTATGCACCCATCACCC	ctccCCCAAATGGAGGAAACTT	A/DEL
459	Gm18_56257521S	18	56257521	ACGTTGGATGGGAGTCAATGCCAATGACAC	ACGTTGGATGGGGAACCTGTTAAGAGGAAG	GGCCTAGGAAATATGGAAC	G/A
460	Gm18_57317153S	18	57317153	ACGTTGGATGACAAAGAAGAAGGGTACCTG	ACGTTGGATGTCAAGCCTCGTGGACATTTG	ctcATCCTTTGCCTCCTTT	G/T
461	Gm18_58314997S	18	58314997	ACGTTGGATGTCTATAGTACGTCAAGTAGC	ACGTTGGATGGATGACATGTACAGCATGCC	CATGTAGTCTCACTCTCA	G/A
462	Gm18_59194608S	18	59194608	ACGTTGGATGCCAGGTTATTTATTATTCGTG	ACGTTGGATGGAAGACACCCTTTAGAGCAG	CACTTAAGTCATAAAAGCTCC	G/A
463	Gm18_60092319S	18	60092319	ACGTTGGATGTGTCGCTATTCGACAAAGGG	ACGTTGGATGTGACGTGGCGACAACTTAGG	ACCACATAGTAAGTAATCTTGAA	G/A
464	Gm18_61064157S	18	61064157	ACGTTGGATGTTGGGTGTGAACAAGAGAGC	ACGTTGGATGGGCCCAAGTTTATGGTAACG	TGGTAACGAAAAGCTTAATTTCAA	C/A	✱
465	Gm18_61721361S	18	61721361	ACGTTGGATGAATTGGGTTCAGCTGAACCG	ACGTTGGATGTCGAATCGTGACTTCCAGAC	cccccTGACTTCCAGACCGGTTCA	T/A
466	Gm19_00077940S	19	77940	ACGTTGGATGATTGACAATCATATGGCGGG	ACGTTGGATGTCCGTAAAGCCAATCAAGGG	CGAGCAATATCGTTAAATTCAAAT	C/A	✱
467	Gm19_00221765S	19	221765	ACGTTGGATGATGCTACACGTTGCCCAATG	ACGTTGGATGCCAGGAATGGCTGGAATAAC	CAGAATTCTCCATATTCCATAAATAA	G/A
468	Gm19_01546976S	19	1546976	ACGTTGGATGCTCTTCTTTGGTAGTTGCAC	ACGTTGGATGATGCCGGTTCAATAGTGCTG	cATTTAACCCGTAATTTTGAGTT	C/T
469	Gm19_01789682S	19	1789682	ACGTTGGATGGCCACAATGTTGTAAACCTG	ACGTTGGATGATGCCACTCCTCAATGAACC	CTTAAATACTCTCATGCCTG	C/T
470	Gm19_02498248S	19	2498248	ACGTTGGATGTTTCTGCCCTGGCCTAAAAG	ACGTTGGATGGGGTCGAATTTTCACACATC	cccctCATGTTTAACATCGTGATATAC	C/A
471	Gm19_33781401S	19	33781401	ACGTTGGATGTTTTGGATGGTGATCCCCTC	ACGTTGGATGGAATAGAACCATAGATCTTTG	AAGTGAGAAGAACCACC	C/A
472	Gm19_34590310S	19	34590310	ACGTTGGATGAGTCAAGAGTAGGACGAGAG	ACGTTGGATGTCTGCTCCTTTTCTCTCCTC	gGCTCTCTCCTCTCTTTTTC	G/A
473	Gm19_35530968S	19	35530968	ACGTTGGATGCTGAGTCGATGCTTCACAAG	ACGTTGGATGCTGTCTAGATCTGCGATCTC	cCTGCGATCTCTATCCAC	C/T
474	Gm19_36414135S	19	36414135	ACGTTGGATGTTTACTCTCCGCTGAGGGTC	ACGTTGGATGAACACCACCATCTCCCTCTG	AGCTCATGGAAGCAG	G/A
475	Gm19_37153677S	19	37153677	ACGTTGGATGGGCAATCCGAGTATTTCAGC	ACGTTGGATGTGCTTAGCAAAACCTCCAAG	ccacAGCCTGTGGTACTCC	G/T
476	Gm19_37805047S	19	37805047	ACGTTGGATGCCCAGATGGACTGACATAAG	ACGTTGGATGTCCAAGCAGAAGTAGCTTCC	AGTTTTGGTTTGTCTATGTAG	G/A
477	Gm19_38628517S	19	38628517	ACGTTGGATGCACGATGAGGAGAGCAAATA	ACGTTGGATGATTGGTCCATGGTGCACAAC	CGTTCTAGACTTTGTATTTCTG	G/T
478	Gm19_39293939S	19	39293939	ACGTTGGATGGCTCTTGCGTGTTGTTGTTG	ACGTTGGATGCTATCTCAGACTTCACAGCC	TCACAGCCATGGCTA	G/A	✱
479	Gm19_39921059S	19	39921059	ACGTTGGATGCAGGTTAATTACTGGACAAC	ACGTTGGATGGTATGATCCTGGATAGTGGC	TAGTGGCATTGGGTG	C/A
480	Gm19_40678707S	19	40678707	ACGTTGGATGAGGAGGTCTGAACGCTTTTC	ACGTTGGATGACTATCAGACTCAGATGAAG	TCGTTTCGATATCTCCAG	G/A
481	Gm19_41367000S	19	41367000	ACGTTGGATGGGACATTCTTGGCTTCGAAC	ACGTTGGATGATGTGTGGTGAGGGTTACTG	GGGTTACTGTTCAAGGAACTAG	T/C
482	Gm19_42660854S	19	42660854	ACGTTGGATGTTTGCACCTCCCTTGCTTTG	ACGTTGGATGTTCTTACACATTGACAATC	ggATTGTTTTAAGTAAATTAGCCATA	G/T
483	Gm19_43110731S	19	43110731	ACGTTGGATGCCTTTCTCCTTTTTTGACCG	ACGTTGGATGCCTCTTCCGTGTTGTGTTTC	TAACGGGTCGAACCT	C/T
484	Gm19_44193049S	19	44193049	ACGTTGGATGTTCATCCATGAACCGTTTTC	ACGTTGGATGATGAACCCATGGGTCATGTG	CGGTGAACCATCAAATTAATAT	G/T
485	Gm19_44803061S	19	44803061	ACGTTGGATGGGGACGAGATGACTAATAGC	ACGTTGGATGTCTAAAGTTTGAGCCCCTCC	ctcAAAACTCTCTTTTTTAGTCATTC	C/A
486	Gm19_45832702S	19	45832702	ACGTTGGATGTTTGCAGTGTCGCCCTCTC	ACGTTGGATGAAACAATTCCCTCGCTGCTG	ccGCAGTGGTCTCAACT	G/A
487	Gm19_46790401S	19	46790401	ACGTTGGATGAGCATTTCAGTCTCCTAGTG	ACGTTGGATGTTCCTGTCTTCACTGGCATC	cccctATGCTCCTACAAATTCCATTG	C/A
488	Gm19_47513002E3	19	47513002	ACGTTGGATGATCCATCGTGTTACCGGTAG	ACGTTGGATGGTCATGGGAACTTCATGAGG	caccgTGACCGGCTCAAAATC	T/C
489	Gm19_48479574S	19	48479574	ACGTTGGATGATATGTAGAGCACACGGGTC	ACGTTGGATGGTGCATCGGAGATGAAAAGC	gcgcTTGTGGACTTGCAGC	C/A
490	Gm19_49246435D	19	49246435	ACGTTGGATGCAACTGGTGAAGGAAAAGGC	ACGTTGGATGTAATCCTGTCGTATAACTCC	ggagTACAAAAGTTCCTTTTGGTA	DEL/TA
491	Gm20_00353272S	20	353272	ACGTTGGATGTTGTCACAAAGCCTTGCTAC	ACGTTGGATGTACCTTGGATTCGGCACTTC	TCGGCACTTCTGGAATT	G/T
492	Gm20_01045432S	20	1045432	ACGTTGGATGGAGAATGCATGGGAGTTGTC	ACGTTGGATGATCGCTGTAAAGCTCATCCC	agaggGATACATCATCCAGAGGTGG	C/A
493	Gm20_01959005S	20	1959005	ACGTTGGATGCCTGAGAACAAGTCGTAAGG	ACGTTGGATGACGCCTATAGGGAGAAACAG	gggaGAGAAACAGAGCATGCATGGC	T/C
494	Gm20_02942596S	20	2942596	ACGTTGGATGTAGTTGAAGTTGCTCCCGTG	ACGTTGGATGACACAAGCTAGCAACAAAGG	acGCAACAAAGGATGCAATG	C/A
495	Gm20_03811554S	20	3811554	ACGTTGGATGCATTAGACTACAGTTGGTTC	ACGTTGGATGTGCAGTAGTATTGCATTTG	GCAATTGATATGCTTGAAGG	C/T	✱
496	Gm20_04774144S	20	4774144	ACGTTGGATGATCTGAGTCCAAATGAGGTG	ACGTTGGATGTCCTTTTCTAAGCATGGCAG	ggGCATGGCAGCTTCATT	G/T
497	Gm20_27663703S	20	27663703	ACGTTGGATGCTGCTGTGTAGTAGCAGATG	ACGTTGGATGAAATCCCAGCATTCCATCCC	CGAGCTCAGAGGACT	A/G
498	Gm20_32603292S	20	32603292	ACGTTGGATGACCCAAGGAAGGTAGTTCAG	ACGTTGGATGTCAATCCCCTATTCTGAGCC	CTGAGCCCTGCTCAC	G/A
499	Gm20_33596250S	20	33596250	ACGTTGGATGCCGTACACTGATAGTGATAC	ACGTTGGATGTGCATGGGCATGTGATTCTC	ctcccTGGCAGAATACATTGCATC	A/G
500	Gm20_34449335S	20	34449335	ACGTTGGATGCACGACATGCAGCCGAATTT	ACGTTGGATGCCATGTGTTCGTGATCTTAG	AGTCAATCTTTACATGACATCTAG	G/T
501	Gm20_35404319S	20	35404319	ACGTTGGATGATGAGAGCAAACGAGACAGC	ACGTTGGATGGCCGTACAGTTTAATGGCAA	ggGTTGATTACTAATCCCAGGAG	T/C
502	Gm20_36276041S	20	36276041	ACGTTGGATGCAGTTAGCAGATAATGCTGTC	ACGTTGGATGTGCAAGAAGGACGGCTTGAG	ggggtGGCTTGAGATCGTGG	T/C
503	Gm20_37340715S	20	37340715	ACGTTGGATGTAACTTTCTCGCAGGCCAAC	ACGTTGGATGCTTAGTCTGAAAGTGGTAAC	ctctcTGAGTAGGCAATTTATTCTTT	G/A
504	Gm20_38225587S	20	38225587	ACGTTGGATGGATTTACGTTTATCCCTATG	ACGTTGGATGATGTTTCTCTCTCCCTCTCC	TCTCCTGAAGTTAAATATAACAATT	G/A
505	Gm20_39192465S	20	39192465	ACGTTGGATGCCCTAACTTCATTGTCCAAC	ACGTTGGATGGATGAATGTGGCGAGTGCTG	gggtTGCTGCATGAATAGGGTA	A/G
506	Gm20_40085297S	20	40085297	ACGTTGGATGACCCTAGTGTACTCGTAAGC	ACGTTGGATGCAGTACAAAAGGGACACAGG	AAAGAGGCCCAAACATAGAA	A/G
507	Gm20_40931507S	20	40931507	ACGTTGGATGAGATTCGGCATGGGATTCAC	ACGTTGGATGCCAAAACCATGTGTAGAAGG	agAAAATCGTGAGAAAGCTTG	C/T
508	Gm20_41899935S	20	41899935	ACGTTGGATGGTGGTGGAGAGACCTTATTG	ACGTTGGATGGACCTTCCACTCCACATTAC	tTCACACCACCCATCTT	C/T
509	Gm20_42968029S	20	42968029	ACGTTGGATGACCAATGTACCATATTCGGC	ACGTTGGATGCATGTGCATTGTGTGTTGCC	atggGCATTGTGTGTTGCCACATCC	G/A
510	Gm20_43482166S	20	43482166	ACGTTGGATGCTTGGAATCCTGAAGTGCTG	ACGTTGGATGAGTTGTCGTTCTGGGAAAGG	GGAAAGGCTCCATGT	G/T
511	Gm20_44762804S	20	44762804	ACGTTGGATGTTTAACGAGCCAAACGAACC	ACGTTGGATGGAATTCTTTCGATGCTCTAC	cccgTTCGATGCTCTACTCAACC	G/T
512	Gm20_45559882S	20	45559882	ACGTTGGATGTCCTAGTAATGCTTGAAGGC	ACGTTGGATGAGTAGGAAATGAACCAGTGC	ACCAGTGCCATTTCAAG	G/T	✱
513	Gm20_46520265S	20	46520265	ACGTTGGATGTTCCTCTTAGGCCTTAGCAG	ACGTTGGATGCTACACCGAATTTAGGTCCC	gCCCACCTCTTCTGAAACAA	C/T

## Sheet: Table.S3
Table S3. Summary of simulation results for the mean and variance of the genetic value and maximum genetic value (MGV) of the F2 population in each cycle. The “No” column indicate the sum of numbers in which the QTL genotypes of F2 population were completely fixed in 50 simulation replications. The values in brackets indicate the standard deviation.
(a) 30 QTL and 0.3 h2
	Initial Pop					Cycle1					Cycle2					Cycle3					Cycle4					Cycle5
	No	Mean	Var	MGV		No	Mean	Var	MGV		No	Mean	Var	MGV		No	Mean	Var	MGV		No	Mean	Var	MGV		No	Mean	Var	MGV
S1	0	0.0145958	1	2.33327		0	1.67967	0.147746	2.4894		0	1.88618	0.135419	2.52061		10	2.03438	0.0947669	2.50501		10	2.0895	0.0706991	2.47547		28	2.1201	0.0562102	2.465
		-0.0740189	0	-0.288827			-0.43141	-0.117211	-0.341193			-0.438589	-0.110621	-0.35473			-0.412347	-0.106842	-0.356206			-0.408487	-0.0788496	-0.371052			-0.404815	-0.076707	-0.372717
S5	0	0.0145958	1	2.33327		0	1.66173	0.214976	2.59268		0	1.90051	0.172018	2.62564		9	2.10429	0.099069	2.61203		9	2.13799	0.0842799	2.53879		20	2.19425	0.0550198	2.5347
		-0.0740189	0	-0.288827			-0.265213	-0.093851	-0.285607			-0.368322	-0.116006	-0.360306			-0.441004	-0.10763	-0.39643			-0.438025	-0.10498	-0.422185			-0.470632	-0.0747858	-0.425134
S10	0	0.0145958	1	2.33327		0	1.60555	0.252069	2.58485		0	1.92142	0.16728	2.61314		11	2.10812	0.0964826	2.62733		11	2.2044	0.0614815	2.57069		29	2.24298	0.0395379	2.56469
		-0.0740189	0	-0.288827			-0.231986	-0.0797305	-0.303048			-0.342607	-0.120469	-0.374582			-0.38583	-0.130431	-0.402573			-0.415524	-0.0664965	-0.419226			-0.425479	-0.0511172	-0.421879
P1	0	0.0145958	1	2.33327		0	1.96881	0.0538876	2.48694		0	2.22341	0.0253034	2.49907		31	2.28768	0.0158585	2.49394		35	2.28604	0.0143864	2.47925		48	2.28763	0.0143702	2.47925
		-0.0740189	0	-0.288827			-0.318882	-0.0438358	-0.343719			-0.36492	-0.0273904	-0.347852			-0.378852	-0.0185399	-0.346989			-0.387946	-0.0182049	-0.355446			-0.389243	-0.0182165	-0.355446
P5	0	0.0145958	1	2.33327		0	1.84129	0.10664	2.53705		0	2.17167	0.0550255	2.63593		24	2.27915	0.035214	2.64947		25	2.28655	0.0355474	2.63003		39	2.32321	0.0277059	2.62371
		-0.0740189	0	-0.288827			-0.239196	-0.0752026	-0.252838			-0.325867	-0.0419907	-0.351818			-0.353029	-0.0343383	-0.377567			-0.38004	-0.0390163	-0.379989			-0.388826	-0.0312139	-0.381833
P10	0	0.0145958	1	2.33327		0	1.68457	0.173743	2.53285		0	2.10725	0.0785187	2.66206		19	2.26881	0.0449182	2.66851		19	2.31044	0.037945	2.65089		35	2.33934	0.0317978	2.64802
		-0.0740189	0	-0.288827			-0.197401	-0.0921823	-0.23791			-0.255057	-0.0638782	-0.30375			-0.335843	-0.0400095	-0.336646			-0.38357	-0.0483102	-0.363896			-0.407419	-0.0327871	-0.375906
(b) 30 QTL and 0.6 h2
	Initial Pop					Cycle1					Cycle2					Cycle3					Cycle4					Cycle5
	No	Mean	Var	MGV		No	Mean	Var	MGV		No	Mean	Var	MGV		No	Mean	Var	MGV		No	Mean	Var	MGV		No	Mean	Var	MGV
S1	0	-0.0145036	1	2.33312		0	1.93761	0.116183	2.6098		0	2.23491	0.0968515	2.6845		12	2.34015	0.0540844	2.65861		12	2.38636	0.033966	2.6444		28	2.38311	0.0324628	2.63601
		-0.0877445	0	-0.265799			-0.359797	-0.0941785	-0.331503			-0.367084	-0.104802	-0.38131			-0.406004	-0.0742713	-0.390265			-0.386127	-0.0538442	-0.389489			-0.412892	-0.0581514	-0.385075
S5	0	-0.0145036	1	2.33312		0	1.8567	0.184553	2.65052		0	2.20253	0.142028	2.74146		7	2.4186	0.068177	2.75705		7	2.46393	0.0399018	2.73633		21	2.48218	0.032282	2.7181
		-0.0877445	0	-0.265799			-0.277683	-0.0898017	-0.298114			-0.411814	-0.121981	-0.355163			-0.40423	-0.089833	-0.363555			-0.413086	-0.065205	-0.361301			-0.442604	-0.0637967	-0.38413
S10	0	-0.0145036	1	2.33312		0	1.82246	0.204352	2.63607		0	2.22382	0.134465	2.75995		3	2.39727	0.0598979	2.75696		3	2.42017	0.0368204	2.7062		24	2.44848	0.0307877	2.69623
		-0.0877445	0	-0.265799			-0.259529	-0.0817581	-0.283686			-0.316877	-0.0919563	-0.338382			-0.354552	-0.065424	-0.35367			-0.386252	-0.0523933	-0.36246			-0.401065	-0.0493433	-0.362728
P1	0	-0.0145036	1	2.33312		0	2.14358	0.0355908	2.54588		0	2.43843	0.00936448	2.59747		27	2.46813	0.00551354	2.57508		32	2.46593	0.00522982	2.56528		46	2.47451	0.00441867	2.56503
		-0.0877445	0	-0.265799			-0.249407	-0.0381519	-0.327355			-0.330441	-0.011565	-0.35627			-0.340874	-0.0103665	-0.363376			-0.347806	-0.0104887	-0.370657			-0.35281	-0.0100458	-0.370551
P5	0	-0.0145036	1	2.33312		0	2.00178	0.07783	2.5959		0	2.43441	0.0220376	2.70583		21	2.49844	0.0136419	2.694		22	2.50874	0.0108443	2.69016		38	2.53179	0.00923312	2.68537
		-0.0877445	0	-0.265799			-0.189925	-0.0552788	-0.304078			-0.305008	-0.0205723	-0.339092			-0.334562	-0.0112964	-0.334003			-0.345402	-0.00945602	-0.334716			-0.367549	-0.0112338	-0.332348
P10	0	-0.0145036	1	2.33312		0	1.838	0.117465	2.58173		0	2.33967	0.0387728	2.72382		12	2.46254	0.0232506	2.72354		12	2.47284	0.0184299	2.70888		29	2.51301	0.0130986	2.70399
		-0.0877445	0	-0.265799			-0.141898	-0.0663925	-0.269675			-0.270847	-0.0312969	-0.327861			-0.311265	-0.024956	-0.348249			-0.322587	-0.0236232	-0.342779			-0.337943	-0.0153118	-0.355838
(c) 30 QTL and 1.0 h2
	Initial Pop					Cycle1					Cycle2					Cycle3					Cycle4					Cycle5
	No	Mean	Var	MGV		No	Mean	Var	MGV		No	Mean	Var	MGV		No	Mean	Var	MGV		No	Mean	Var	MGV		No	Mean	Var	MGV
S1	0	0.0078724	1	2.338		0	2.08512	0.116731	2.79664		0	2.47848	0.0831187	2.90635		0	2.60959	0.0591668	2.92567		0	2.71516	0.0300542	2.92736		2	2.76314	0.0285294	2.92731
		-0.0792582	0	-0.25776			-0.339042	-0.0941355	-0.271893			-0.36714	-0.0999346	-0.333111			-0.402828	-0.089812	-0.336353			-0.353573	-0.0512857	-0.336374			-0.337553	-0.0526502	-0.336033
S5	0	0.0078724	1	2.338		0	1.97695	0.18266	2.77847		0	2.45537	0.136914	2.95153		0	2.74526	0.0456101	2.9884		0	2.83695	0.0254533	2.99118		0	2.90676	0.0123934	2.99129
		-0.0792582	-3.73e-16	-0.25776			-0.268339	-0.082448	-0.280992			-0.283164	-0.102499	-0.339727			-0.379302	-0.0605418	-0.352125			-0.379625	-0.0499498	-0.354598			-0.366584	-0.0243853	-0.354521
S10	0	0.0078724	1	2.338		0	1.93889	0.20078	2.76404		0	2.4075	0.159009	2.95019		0	2.72212	0.0739366	2.99122		0	2.80362	0.0541295	2.99435		2	2.86449	0.0336464	2.99478
		-0.0792582	0	-0.25776			-0.248142	-0.0804986	-0.2956			-0.270661	-0.107227	-0.336312			-0.347044	-0.0907209	-0.354294			-0.404972	-0.0992504	-0.357114			-0.376192	-0.082942	-0.357329
P1	0	0.0078724	1	2.338		0	2.24619	0.0393048	2.69279		0	2.67425	0.00544453	2.77075		16	2.74927	0.000968252	2.77713		33	2.75232	0.00093847	2.77718		50	2.75232	0.00093847	2.77718
		-0.0792582	0	-0.25776			-0.226236	-0.0400892	-0.32205			-0.314757	-0.00671572	-0.358241			-0.356502	-0.0026218	-0.361577			-0.357166	-0.00262976	-0.361616			-0.357166	-0.00262976	-0.361616
P5	0	0.0078724	1	2.338		0	2.10441	0.0638289	2.70384		0	2.62663	0.0219186	2.89121		2	2.85854	0.00238806	2.92787		8	2.91278	0.000796976	2.93564		31	2.92172	0.000719396	2.9367
		-0.0792582	0	-0.25776			-0.183883	-0.039844	-0.293633			-0.269608	-0.0231608	-0.330552			-0.324606	-0.00327369	-0.343255			-0.340446	-0.00250514	-0.345871			-0.343929	-0.00252016	-0.346717
P10	0	0.0078724	1	2.338		0	1.93188	0.10453	2.6519		0	2.51042	0.0327643	2.87093		0	2.80411	0.00751731	2.94293		2	2.91661	0.00120146	2.96392		7	2.95055	0.000603062	2.96973
		-0.0792582	0	-0.25776			-0.14689	-0.0510835	-0.27118			-0.223526	-0.0292807	-0.321104			-0.297155	-0.00939007	-0.342004			-0.334088	-0.00218297	-0.354988			-0.350483	-0.00211304	-0.356699
(d) 100 QTL and 0.3 h2
	Initial Pop					Cycle1					Cycle2					Cycle3					Cycle4					Cycle5
	No	Mean	Var	MGV		No	Mean	Var	MGV		No	Mean	Var	MGV		No	Mean	Var	MGV		No	Mean	Var	MGV		No	Mean	Var	MGV
S1	0	-0.0210902	1	2.61494		0	1.74375	0.161233	2.76109		0	2.11008	0.126211	2.91871		13	2.32065	0.0872258	2.95468		13	2.37386	0.0645139	2.90652		25	2.40303	0.0570838	2.86394
		-0.0694912	0	-0.341741			-0.471196	-0.0651439	-0.404016			-0.542397	-0.0775802	-0.460908			-0.515385	-0.0557589	-0.472318			-0.47907	-0.0482479	-0.45332			-0.524229	-0.0498361	-0.49012
S5	0	-0.0210902	1	2.61494		0	1.62757	0.27493	2.91574		0	2.08807	0.213686	3.15503		7	2.36242	0.124714	3.16001		7	2.44023	0.0777973	3.05986		24	2.48191	0.0647608	3.01518
		-0.0694912	0	-0.341741			-0.346274	-0.0840939	-0.352709			-0.42041	-0.0756505	-0.408192			-0.478771	-0.0612972	-0.495791			-0.575536	-0.0497289	-0.581854			-0.598916	-0.0499274	-0.602415
S10	0	-0.0210902	1	2.61494		0	1.62338	0.297376	2.9668		0	2.0683	0.253315	3.17096		2	2.44327	0.125039	3.25898		2	2.52124	0.0849239	3.17926		16	2.65297	0.0562416	3.16396
		-0.0694912	0	-0.341741			-0.316776	-0.0881051	-0.365979			-0.38764	-0.107394	-0.382818			-0.478849	-0.059205	-0.396573			-0.551535	-0.0493768	-0.500635			-0.610288	-0.0440888	-0.547578
P1	0	-0.0210902	1	2.61494		0	1.81832	0.128329	2.72712		0	2.25213	0.0799535	2.9006		19	2.42637	0.0421074	2.89662		19	2.46019	0.0327719	2.83304		33	2.49163	0.0311183	2.82293
		-0.0694912	0	-0.341741			-0.497541	-0.0638368	-0.466601			-0.517201	-0.051143	-0.487854			-0.55154	-0.0310883	-0.539042			-0.572364	-0.0322193	-0.564306			-0.588263	-0.0355425	-0.559086
P5	0	-0.0210902	1	2.61494		0	1.67926	0.269594	2.96057		0	2.19309	0.144338	3.12615		13	2.46132	0.0892769	3.14638		13	2.50012	0.0695045	3.09155		31	2.60885	0.0501903	3.09221
		-0.0694912	0	-0.341741			-0.291457	-0.126355	-0.370829			-0.438057	-0.0807614	-0.480941			-0.525884	-0.0547089	-0.492112			-0.530174	-0.0502462	-0.483293			-0.551382	-0.0438257	-0.494334
P10	0	-0.0210902	1	2.61494		0	1.51454	0.355649	2.93014		0	2.07716	0.198954	3.12116		15	2.48341	0.110268	3.24338		15	2.52961	0.09992	3.23565		24	2.64024	0.0744892	3.23695
		-0.0694912	0	-0.341741			-0.257253	-0.132668	-0.353596			-0.41275	-0.113676	-0.432317			-0.501921	-0.0634668	-0.447908			-0.559974	-0.0719002	-0.488502			-0.617214	-0.0610742	-0.514207
(e) 100 QTL and 0.6 h2
	Initial Pop					Cycle1					Cycle2					Cycle3					Cycle4					Cycle5
	No	Mean	Var	MGV		No	Mean	Var	MGV		No	Mean	Var	MGV		No	Mean	Var	MGV		No	Mean	Var	MGV		No	Mean	Var	MGV
S1	0	0.00413491	1	2.59106		0	2.14952	0.145901	3.10274		0	2.72	0.111725	3.44374		2	3.02824	0.0488564	3.50275		3	3.11718	0.0270762	3.4506		16	3.17597	0.0212914	3.45449
		-0.078366	0	-0.254247			-0.35316	-0.0596923	-0.34885			-0.401748	-0.0637103	-0.384205			-0.437608	-0.037823	-0.43311			-0.453187	-0.0261294	-0.426118			-0.460664	-0.0248495	-0.416392
S5	0	0.00413491	1	2.59106		0	2.05696	0.218793	3.1674		0	2.57916	0.188291	3.50101		2	3.05207	0.0945725	3.68593		2	3.17945	0.0617279	3.68073		14	3.3373	0.0376278	3.72094
		-0.078366	0	-0.254247			-0.231702	-0.080303	-0.265732			-0.238187	-0.079992	-0.269476			-0.35038	-0.0722195	-0.354612			-0.423578	-0.0485821	-0.394066			-0.427433	-0.0325265	-0.399431
S10	0	0.00413491	1	2.59106		0	2.00164	0.226494	3.13689		0	2.59949	0.187401	3.54415		3	3.0063	0.0992603	3.69606		3	3.10057	0.0742811	3.67307		10	3.28528	0.0387736	3.71347
		-0.078366	0	-0.254247			-0.199334	-0.0594494	-0.26583			-0.241881	-0.0802386	-0.282047			-0.31245	-0.0485066	-0.329559			-0.356198	-0.052749	-0.391147			-0.392499	-0.0263704	-0.421959
P1	0	0.00413491	1	2.59106		0	2.24504	0.107412	3.09798		0	2.81672	0.0560545	3.36326		0	3.07962	0.0213775	3.40038		0	3.13424	0.0105438	3.33778		15	3.23641	0.00405345	3.34596
		-0.078366	0	-0.254247			-0.2784	-0.0466426	-0.324395			-0.355678	-0.0289152	-0.353652			-0.357719	-0.0167964	-0.370385			-0.387298	-0.0118502	-0.392974			-0.369609	-0.00536706	-0.375256
P5	0	0.00413491	1	2.59106		0	2.07936	0.171105	3.11573		0	2.72242	0.0960146	3.44009		2	3.07791	0.0542088	3.59182		2	3.17627	0.0357938	3.59566		8	3.3795	0.016697	3.65763
		-0.078366	0	-0.254247			-0.209818	-0.0673996	-0.234181			-0.258703	-0.0439553	-0.294975			-0.309977	-0.0430396	-0.354756			-0.361266	-0.0248195	-0.367683			-0.367431	-0.0142398	-0.351349
P10	0	0.00413491	1	2.59106		0	1.85121	0.240776	3.02756		0	2.60254	0.132041	3.45255		3	2.99981	0.0694968	3.60529		3	3.12775	0.053272	3.63285		13	3.31823	0.0288152	3.69992
		-0.078366	0	-0.254247			-0.143234	-0.0943233	-0.209587			-0.219559	-0.0557272	-0.256239			-0.277952	-0.0327463	-0.294543			-0.320403	-0.0453339	-0.3267			-0.352762	-0.0225035	-0.360022
(f) 100 QTL and 1.0 h2
	Initial Pop					Cycle1					Cycle2					Cycle3					Cycle4					Cycle5
	No	Mean	Var	MGV		No	Mean	Var	MGV		No	Mean	Var	MGV		No	Mean	Var	MGV		No	Mean	Var	MGV		No	Mean	Var	MGV
S1	0	0.00418012	1	2.54717		0	2.24733	0.173764	3.2871		0	2.95852	0.141219	3.73843		0	3.57765	0.044886	3.94821		0	3.807	0.0235131	4.00997		0	3.89842	0.0131291	4.02726
		-0.0614573	-3.51e-16	-0.280188			-0.273901	-0.0726134	-0.264661			-0.322546	-0.0808679	-0.295686			-0.317138	-0.0443426	-0.339193			-0.3269	-0.0432248	-0.34881			-0.349947	-0.020718	-0.366713
S5	0	0.00418012	1	2.54717		0	2.21087	0.183974	3.28593		0	2.97589	0.181238	3.81502		0	3.63009	0.0674319	4.10984		0	3.97125	0.0305954	4.26474		0	4.1754	0.0137859	4.34178
		-0.0614573	-3.51e-16	-0.280188			-0.202226	-0.0605974	-0.263159			-0.294673	-0.0982257	-0.327884			-0.305741	-0.040186	-0.32596			-0.324886	-0.0302004	-0.327121			-0.331759	-0.0144263	-0.32903
S10	0	0.00418012	1	2.54717		0	2.15503	0.194438	3.25685		0	2.88613	0.189993	3.78248		0	3.53659	0.0900451	4.09647		0	3.91344	0.049064	4.27062		0	4.16824	0.0202153	4.36437
		-0.0614573	-3.51e-16	-0.280188			-0.182906	-0.048349	-0.281375			-0.24179	-0.0911406	-0.296928			-0.29678	-0.0537731	-0.301035			-0.301587	-0.0437471	-0.317184			-0.311765	-0.019677	-0.329573
P1	0	0.00418012	1	2.54717		0	2.41129	0.0980541	3.21875		0	3.16889	0.0438825	3.62321		0	3.60898	0.0066661	3.76055		0	3.75607	0.000854618	3.79231		21	3.78415	0.000150679	3.79423
		-0.0614573	0	-0.280188			-0.203193	-0.0423694	-0.281421			-0.2677	-0.0315392	-0.340073			-0.337064	-0.00713384	-0.378459			-0.375426	-0.00172629	-0.391861			-0.386255	-0.000496994	-0.3924
P5	0	0.00418012	1	2.54717		0	2.18168	0.142168	3.12565		0	3.01141	0.0773362	3.65942		0	3.56754	0.0277638	3.94466		0	3.89919	0.00851279	4.09397		0	4.06967	0.00214795	4.15168
		-0.0614573	-3.51e-16	-0.280188			-0.150639	-0.0480058	-0.257057			-0.244723	-0.034955	-0.302883			-0.303176	-0.0179974	-0.352122			-0.344375	-0.00672929	-0.374902			-0.369126	-0.00271614	-0.382661
P10	0	0.00418012	1	2.54717		0	1.97541	0.183682	3.08823		0	2.83437	0.110357	3.61791		0	3.45569	0.0470342	3.91982		0	3.8154	0.0165212	4.10199		0	4.03738	0.00642503	4.20437
		-0.0614573	-3.51e-16	-0.280188			-0.128714	-0.0498166	-0.255734			-0.218757	-0.0427934	-0.313396			-0.281584	-0.034297	-0.334829			-0.325904	-0.0119133	-0.327419			-0.327714	-0.00479761	-0.334687

## Sheet: Table.S4
Table S4. Comparison of the maximum genetic values in the cycle 2 and cycle 4 across different selection strategies under the condition of 30 QTLs. Asterisks (*) indicate a significant difference between selection schemes. The P value was calculated by matched paired t test and adjusted using Bonferroni method. The values in brackets indicate the maximum genetic value in the cycle 2 and cycle 4. …
(a) 30 QTL_ 0.3 h2_Cycle2							(b) 30 QTL_ 0.3 h2_Cycle4
	S1 (2.52)	S5 (2.63)	S10 (2.61)	P1 (2.50)	P5 (2.64)			S1 (2.48)	S5 (2.54)	S10 (2.57)	P1 (2.48)	P5 (2.63)
S5 (2.63)	*	-	-	-	-		S5 (2.54)	no	-	-	-	-
S10 (2.61)	*	no	-	-	-		S10 (2.57)	no	no	-	-	-
P1 (2.50)	no	*	*	-	-		P1 (2.48)	no	no	no	-	-
P5 (2.64)	*	no	no	**	-		P5 (2.63)	**	no	no	**	-
P10 (2.66)	**	no	no	**	no		P10 (2.65)	**	no	no	**	no
(c) 30 QTL_ 0.6 h2_Cycle2							(d) 30 QTL_ 0.6 h2_Cycle4
	S1 (2.68)	S5 (2.74)	S10 (2.76)	P1 (2.60)	P5 (2.71)			S1 (2.64)	S5 (2.74)	S10 (2.71)	P1 (2.57)	P5 (2.69)
S5 (2.74)	**	-	-	-	-		S5 (2.74)	**	-	-	-	-
S10 (2.76)	**	no	-	-	-		S10 (2.71)	no	no	-	-	-
P1 (2.60)	*	**	**	-	-		P1 (2.57)	no	**	**	-	-
P5 (2.71)	no	no	*	**	-		P5 (2.69)	no	no	no	**	-
P10 (2.72)	no	no	no	**	no		P10 (2.71)	no	no	no	**	no
(e) 30 QTL_ 1.0 h2_Cycle2							(f) 30 QTL_ 1.0 h2_Cycle4
	S1 (2.91)	S5 (2.95)	S10 (2.95)	P1 (2.77)	P5 (2.89)			S1 (2.93)	S5 (2.99)	S10 (2.99)	P1 (2.78)	P5 (2.94)
S5 (2.95)	**	-	-	-	-		S5 (2.99)	**	-	-	-	-
S10 (2.95)	**	no	-	-	-		S10 (2.99)	**	no	-	-	-
P1 (2.77)	**	**	**	-	-		P1 (2.78)	**	**	**	-	-
P5 (2.89)	no	**	**	**	-		P5 (2.94)	no	**	**	**	-
P10 (2.87)	no	**	**	**	no		P10 (2.96)	*	**	**	**	*

## Sheet: Table.S5
Table S5. Comparison of the maximum genetic values in cycle 2 and 4 across different selection strategies with 100 QTLs. Asterisks (*) indicate a significant difference between selection schemes. The P value was calculated by matched paired t test and adjusted using Bonferroni method. The values in brackets indicate the maximum genetic value in the cycle 2 and cycle 4. *, p < 0.05; **, p < 0.01; …
(a) 100 QTL_ 0.3 h2_Cycle2							(b) 100 QTL_ 0.3 h2_Cycle4
	S1 (2.92)	S5 (3.16)	S10 (3.17)	P1 (2.90)	P5 (3.13)			S1 (2.91)	S5 (3.06)	S10 (3.18)	P1 (2.83)	P5 (3.09)
S5 (3.16)	**	-	-	-	-		S5 (3.06)	no	-	-	-	-
S10 (3.17)	**	no	-	-	-		S10 (3.18)	*	no	-	-	-
P1 (2.90)	no	**	**	-	-		P1 (2.83)	no	no	**	-	-
P5 (3.13)	*	no	no	*	-		P5 (3.09)	no	no	no	no	-
P10 (3.12)	no	no	no	**	no		P10 (3.24)	**	no	no	**	no
(c) 100 QTL_ 0.6 h2_Cycle2							(d) 100 QTL_ 0.6 h2_Cycle4
	S1 (3.44)	S5 (3.50)	S10 (3.54)	P1 (3.36)	P5 (3.44)			S1 (3.45)	S5 (3.68)	S10 (3.67)	P1 (3.34)	P5 (3.60)
S5 (3.50)	no	-	-	-	-		S5 (3.68)	**	-	-	-	-
S10 (3.54)	no	no	-	-	-		S10 (3.67)	**	no	-	-	-
P1 (3.36)	no	**	**	-	-		P1 (3.34)	no	**	**	-	-
P5 (3.44)	no	no	no	no	-		P5 (3.60)	no	no	no	**	-
P10 (3.45)	no	no	*	no	no		P10 (3.63)	*	no	no	**	no
(e) 100 QTL_ 1.0 h2_Cycle2							(f) 100 QTL_ 1.0 h2_Cycle4
	S1 (3.74)	S5 (3.82)	S10 (3.78)	P1 (3.62)	P5 (3.66)			S1 (4.01)	S5 (4.26)	S10 (4.27)	P1 (3.79)	P5 (4.09)
S5 (3.82)	no	-	-	-	-		S5 (4.26)	**	-	-	-	-
S10 (3.78)	no	no	-	-	-		S10 (4.27)	**	no	-	-	-
P1 (3.62)	no	**	**	-	-		P1 (3.79)	**	**	**	-	-
P5 (3.66)	no	**	**	no	-		P5 (4.09)	no	**	**	**	-
P10 (3.62)	*	**	**	no	no		P10 (4.10)	no	**	**	**	no

## Sheet: Table.S6
Table S6. Comparison of selection accuracy. The “No” column indicates the number of replications which can be used to calculate Pearson’s correlation coefficient (SA) between simulated and predicted values in 50 simulation replications. NA indicates result is not shown because the QTL genotypes in the population are completely fixed in all simulation replications.
(a) 30 QTL and 0.3 h2																			(b) 100 QTL and 0.3 h2
	Initial Pop			Cycle1			Cycle2			Cycle3			Cycle4			Cycle5				Initial Pop			Cycle1			Cycle2			Cycle3			Cycle4			Cycle5
	No	SA		No	SA		No	SA		No	SA		No	SA		No	SA			No	SA		No	SA		No	SA		No	SA		No	SA		No	SA
S1	50	0.890482		50	0.731053		40	0.745497		36	0.672987		23	0.654258		21	0.587049		S1	50	0.789784		50	0.597206		35	0.597134		36	0.443603		23	0.51469		24	0.43529
S5	50	0.890482		50	0.74679		41	0.726729		40	0.59711		31	0.75131		27	0.660866		S5	50	0.789784		50	0.586048		43	0.636978		41	0.312079		26	0.500404		24	0.296462
S10	50	0.890482		50	0.781946		39	0.713035		33	0.438194		22	0.678203		19	0.421962		S10	50	0.789784		50	0.545152		48	0.614799		47	0.274887		34	0.504476		33	0.359031
P1	50	0.890482		44	0.499754		21	0.612962		4	-0.127991		6	0.686692		0	NA		P1	50	0.789784		49	0.498984		31	0.503715		11	0.309643		17	0.482974		4	0.65001
P5	50	0.890482		49	0.462992		26	0.572212		11	0.185551		11	0.652593		5	0.189167		P5	50	0.789784		50	0.481733		37	0.531425		26	0.171877		19	0.561132		10	0.0496243
P10	50	0.890482		50	0.570538		31	0.526809		21	0.179223		16	0.35201		9	-0.166213		P10	50	0.789784		50	0.502437		35	0.639862		31	0.173506		26	0.492122		12	0.267328
(c) 30 QTL and 0.6 h2																			(d) 100 QTL and 0.6 h2
	Initial Pop			Cycle1			Cycle2			Cycle3			Cycle4			Cycle5				Initial Pop			Cycle1			Cycle2			Cycle3			Cycle4			Cycle5
	No	SA		No	SA		No	SA		No	SA		No	SA		No	SA			No	SA		No	SA		No	SA		No	SA		No	SA		No	SA
S1	50	0.967471		50	0.870878		38	0.875996		38	0.766589		22	0.793233		22	0.815462		S1	50	0.921197		50	0.810993		47	0.772015		46	0.595694		34	0.661305		33	0.571378
S5	50	0.967471		50	0.909647		43	0.819788		43	0.560506		31	0.674307		28	0.578275		S5	50	0.921197		50	0.800546		48	0.788805		48	0.451365		36	0.709683		34	0.428917
S10	50	0.967471		50	0.920542		47	0.770875		43	0.507606		26	0.768457		25	0.647837		S10	50	0.921197		50	0.803684		47	0.751488		47	0.406881		40	0.711935		39	0.439297
P1	50	0.967471		49	0.710077		25	0.473245		4	0.234603		7	0.871196		1	0.669125		P1	50	0.921197		50	0.758123		40	0.616869		29	0.380436		28	0.529831		14	0.133639
P5	50	0.967471		50	0.740997		29	0.546094		11	0.239187		12	0.658279		1	-0.207926		P5	50	0.921197		50	0.732291		43	0.687862		34	0.286896		35	0.6341		21	0.152297
P10	50	0.967471		50	0.803403		38	0.570567		20	0.248526		22	0.485285		8	0.36175		P10	50	0.921197		50	0.769329		47	0.693287		42	0.280828		37	0.636173		28	0.249187
(e) 30 QTL and 1.0 h2																			(f) 100 QTL and 1.0 h2
	Initial Pop			Cycle1			Cycle2			Cycle3			Cycle4			Cycle5				Initial Pop			Cycle1			Cycle2			Cycle3			Cycle4			Cycle5
	No	SA		No	SA		No	SA		No	SA		No	SA		No	SA			No	SA		No	SA		No	SA		No	SA		No	SA		No	SA
S1	50	0.999724		50	0.998923		50	0.999727		50	0.999226		50	0.999831		48	0.99967		S1	50	0.999695		50	0.998638		50	0.999648		50	0.998069		50	0.999734		50	0.998299
S5	50	0.999724		50	0.999199		50	0.99967		50	0.997283		50	0.99979		49	0.997758		S5	50	0.999695		50	0.998201		50	0.999613		50	0.996431		50	0.999655		50	0.997821
S10	50	0.999724		50	0.99917		50	0.99965		50	0.998124		50	0.999768		47	0.998774		S10	50	0.999695		50	0.998345		50	0.999607		50	0.996347		50	0.999634		50	0.997549
P1	50	0.999724		50	0.994079		50	0.999792		23	0.998539		17	0.999983		0	NA		P1	50	0.999695		50	0.99783		50	0.999681		50	0.996417		50	0.999832		18	0.995521
P5	50	0.999724		50	0.996846		50	0.999733		46	0.996237		42	0.999887		12	0.99241		P5	50	0.999695		50	0.99784		50	0.999644		50	0.997124		50	0.999699		49	0.970194
P10	50	0.999724		50	0.998058		50	0.999717		50	0.99645		48	0.999797		39	0.983088		P10	50	0.999695		50	0.998218		50	0.999619		50	0.996668		50	0.999666		50	0.997618

## Sheet: Table.S7
Table S7. Comparison of the proportion of fixed favorable and unfavorable QTLs and the proportion of unfixed QTLs within the F2 population. FF: proportion of fixed favorable QTLs within population, FU: proportion of fixed unfavorable QTLs within population, UF: proportion of unfixed QTLs within population
(a) 30 QTL and 0.3 h2
		Initial Pop				Cycle1				Cycle2				Cycle3				Cycle4				Cycle5
	FF	FU	UF		FF	FU	UF		FF	FU	UF		FF	FU	UF		FF	FU	UF		FF	FU	UF
S1	0	0	1		0.434	0.136667	0.429333		0.468667	0.161333	0.37		0.536667	0.19	0.273333		0.57	0.215333	0.214667		0.59	0.224	0.186
S5	0	0	1		0.162667	0.0186667	0.818667		0.342	0.102	0.556		0.480667	0.154	0.365333		0.542	0.198	0.26		0.568667	0.208	0.223333
S10	0	0	1		0.0646667	0.00666667	0.928667		0.283333	0.0653333	0.651333		0.446667	0.124	0.429333		0.523333	0.17	0.306667		0.546667	0.180667	0.272667
P1	0	0	1		0.482	0.157333	0.360667		0.577333	0.188667	0.234		0.609333	0.204	0.186667		0.614	0.211333	0.174667		0.615333	0.211333	0.173333
P5	0	0	1		0.22	0.0206667	0.759333		0.425333	0.0946667	0.48		0.504667	0.118667	0.376667		0.522	0.132667	0.345333		0.537333	0.146667	0.316
P10	0	0	1		0.11	0.000666667	0.889333		0.296667	0.0413333	0.662		0.416667	0.0773333	0.506		0.468	0.0993333	0.432667		0.489333	0.108	0.402667
(b) 30 QTL and 0.6 h2
		Initial Pop				Cycle1				Cycle2				Cycle3				Cycle4				Cycle5
	FF	FU	UF		FF	FU	UF		FF	FU	UF		FF	FU	UF		FF	FU	UF		FF	FU	UF
S1	0	0	1		0.508667	0.106667	0.384667		0.559333	0.122667	0.318		0.619333	0.147333	0.233333		0.656667	0.16	0.183333		0.665333	0.164667	0.17
S5	0	0	1		0.180667	0.00933333	0.81		0.344	0.046	0.61		0.504	0.0873333	0.408667		0.582	0.116	0.302		0.615333	0.132667	0.252
S10	0	0	1		0.072	0.000666667	0.927333		0.271333	0.026	0.702667		0.489333	0.0753333	0.435333		0.589333	0.115333	0.295333		0.621333	0.126667	0.252
P1	0	0	1		0.500667	0.144667	0.354667		0.612667	0.170667	0.216667		0.652	0.192	0.156		0.656	0.198	0.146		0.66	0.199333	0.140667
P5	0	0	1		0.236	0.0146667	0.749333		0.462667	0.0786667	0.458667		0.549333	0.109333	0.341333		0.575333	0.115333	0.309333		0.594667	0.124667	0.280667
P10	0	0	1		0.108	0	0.892		0.336667	0.0373333	0.626		0.474667	0.0773333	0.448		0.524	0.098	0.378		0.561333	0.112667	0.326
(c) 30 QTL and 1.0 h2
		Initial Pop				Cycle1				Cycle2				Cycle3				Cycle4				Cycle5
	FF	FU	UF		FF	FU	UF		FF	FU	UF		FF	FU	UF		FF	FU	UF		FF	FU	UF
S1	0	0	1		0.516667	0.0806667	0.402667		0.602667	0.086	0.311333		0.726	0.0966667	0.177333		0.776	0.104	0.12		0.803333	0.107333	0.0893333
S5	0	0	1		0.178667	0.00466667	0.816667		0.37	0.018	0.612		0.620667	0.0386667	0.340667		0.768	0.0553333	0.176667		0.832667	0.0646667	0.102667
S10	0	0	1		0.0646667	0	0.935333		0.291333	0.008	0.700667		0.57	0.024	0.406		0.750667	0.0453333	0.204		0.815333	0.0593333	0.125333
P1	0	0	1		0.511333	0.112	0.376667		0.654667	0.123333	0.222		0.77	0.131333	0.0986667		0.782	0.131333	0.0866667		0.782	0.131333	0.0866667
P5	0	0	1		0.248	0.0153333	0.736667		0.464667	0.0533333	0.482		0.677333	0.0813333	0.241333		0.783333	0.09	0.126667		0.818667	0.0913333	0.09
P10	0	0	1		0.106	0	0.894		0.32	0.0133333	0.666667		0.543333	0.0393333	0.417333		0.71	0.0493333	0.240667		0.808667	0.0593333	0.132
(d) 100 QTL and 0.3 h2
		Initial Pop				Cycle1				Cycle2				Cycle3				Cycle4				Cycle5
	FF	FU	UF		FF	FU	UF		FF	FU	UF		FF	FU	UF		FF	FU	UF		FF	FU	UF
S1	0	0	1		0.376	0.1674	0.4566		0.4244	0.1902	0.3854		0.4958	0.2298	0.2744		0.5274	0.2518	0.2208		0.5384	0.262	0.1996
S5	0	0	1		0.0842	0.0162	0.8996		0.2106	0.0602	0.7292		0.385	0.1332	0.4818		0.4752	0.188	0.3368		0.4968	0.2096	0.2936
S10	0	0	1		0.0262	0.001	0.9728		0.1324	0.032	0.8356		0.343	0.1056	0.5514		0.4342	0.166	0.3998		0.4874	0.195	0.3176
P1	0	0	1		0.3894	0.1638	0.4468		0.4684	0.1944	0.3372		0.5358	0.2308	0.2334		0.564	0.2528	0.1832		0.5752	0.2572	0.1676
P5	0	0	1		0.1222	0.0174	0.8604		0.2902	0.0778	0.632		0.3974	0.1342	0.4684		0.4462	0.17	0.3838		0.4786	0.1902	0.3312
P10	0	0	1		0.031	0.001	0.968		0.1778	0.0328	0.7894		0.3178	0.0872	0.595		0.3716	0.1146	0.5138		0.4144	0.1356	0.45
(e) 100 QTL and 0.3 h2
		Initial Pop				Cycle1				Cycle2				Cycle3				Cycle4				Cycle5
	FF	FU	UF		FF	FU	UF		FF	FU	UF		FF	FU	UF		FF	FU	UF		FF	FU	UF
S1	0	0	1		0.4182	0.1344	0.4474		0.4834	0.1532	0.3634		0.5926	0.1914	0.216		0.6396	0.2194	0.141		0.6568	0.2316	0.1116
S5	0	0	1		0.11	0.0076	0.8824		0.2244	0.0308	0.7448		0.4376	0.0932	0.4692		0.5352	0.1386	0.3262		0.5866	0.1616	0.2518
S10	0	0	1		0.0384	0.0008	0.9608		0.1456	0.0096	0.8448		0.352	0.0574	0.5906		0.49	0.1128	0.3972		0.5488	0.1384	0.3128
P1	0	0	1		0.4276	0.1422	0.4302		0.508	0.1616	0.3304		0.6068	0.2062	0.187		0.6556	0.2326	0.1118		0.6824	0.2506	0.067
P5	0	0	1		0.139	0.011	0.85		0.3096	0.057	0.6334		0.4948	0.1244	0.3808		0.5566	0.1566	0.2868		0.6182	0.1856	0.1962
P10	0	0	1		0.0336	0	0.9664		0.186	0.0206	0.7934		0.38	0.066	0.554		0.4736	0.1016	0.4248		0.5432	0.133	0.3238
(f) 100 QTL and 0.3 h2
		Initial Pop				Cycle1				Cycle2				Cycle3				Cycle4				Cycle5
	FF	FU	UF		FF	FU	UF		FF	FU	UF		FF	FU	UF		FF	FU	UF		FF	FU	UF
S1	0	0	1		0.4218	0.113	0.4652		0.4936	0.1254	0.381		0.6462	0.1566	0.1972		0.7236	0.1706	0.1058		0.7638	0.1746	0.0616
S5	0	0	1		0.0958	0.0074	0.8968		0.2382	0.022	0.7398		0.4526	0.0536	0.4938		0.5762	0.0698	0.354		0.6814	0.0808	0.2378
S10	0	0	1		0.0242	0	0.9758		0.1316	0.0064	0.862		0.3562	0.0382	0.6056		0.4972	0.0532	0.4496		0.6246	0.0672	0.3082
P1	0	0	1		0.427	0.1318	0.4412		0.5246	0.1438	0.3316		0.6734	0.1782	0.1484		0.7504	0.1924	0.0572		0.776	0.194	0.03
P5	0	0	1		0.1318	0.0092	0.859		0.2986	0.0408	0.6606		0.4962	0.0916	0.4122		0.6224	0.1172	0.2604		0.7058	0.129	0.1652
P10	0	0	1		0.0258	0.0002	0.974		0.1684	0.0126	0.819		0.3802	0.0502	0.5696		0.5212	0.0714	0.4074		0.6198	0.0874	0.2928

## Sheet: Table.S8
Table S8. Seed protein QTLs detected by ME-MIM using data sets from seven different conditions. LOD, logarithm of odds of the presence of a QTL; PVE, percentage of variance explained by the QTL.
							PEV (%)								Additive effect of Enrei allele
Chr		Position		Marker interval (SNPs)		LOD	NICS1-2009	NICS2-2010	WARC-2011	WARC-2012	NICS3-2012	NICS3-2012L	NICS3-2013		NICS1-2009	NICS2-2010	WARC-2011	WARC-2012	NICS3-2012	NICS3-2012L	NICS3-2013
4		77.6		Gm04_17170390S	Gm04_32161111D	8.86	3.9	0.14	0.86	3.7	0.065	1.6	1.6		0.47	0.107	0.29	0.643	-0.082	0.495	0.54
5		43.7		Gm05_28181403S	-	6.33	0.91	4.3	3.4	0.24	0.51	0.21	0.57		-0.225	-0.6	-0.572	-0.165	-0.231	-0.178	-0.318
6		70.2		Gm06_11479872S	-	13.92	6.2	1.1	3.4	2.4	3.1	0.02	3.5		0.591	0.309	0.579	0.524	0.571	0.055	0.791
7		48.9		Gm07_13926582S	-	7.9	5.4	1.4	0.38	1.5	1	2.1	0.13		-0.548	-0.34	-0.193	-0.418	-0.108	-0.555	-0.154
7		62		Gm07_17149915S	-	13.66	4.5	1.6	4.3	2.5	3.1	2.5	1.3		0.504	0.367	0.647	0.532	0.567	0.607	0.475
9		66.02		Gm09_35008999S	-	7.03	0.25	0.56	0.021	1.9	0.36	4.7	2		-0.119	-0.218	-0.045	-0.463	0.194	-0.84	-0.594
10		99.4		Gm10_44732790E2	Gm10_45693806S	14.59	1.7	6.8	0.43	2.6	1.1	0.77	11.2		0.308	0.758	0.204	0.548	-0.346	-0.34	1.414
13		46.4		Gm13_22288035S	-	9.63	0.48	4.3	0.69	4.6	0.045	1.4	3.6		-0.164	-0.599	-0.259	-0.72	-0.069	0.458	-0.802
13		113.97		Gm13_36046292S	-	8.52	0.036	5.3	2.9	2.2	1.7	0.96	1.6		-0.045	0.67	0.534	0.505	0.415	0.379	0.531
14		26.4		Gm14_05205161S	-	7.35	2.8	0.012	2	0.27	0.025	0.049	4.9		0.392	0.032	0.441	0.176	0.051	-0.086	0.931
14		82		Gm14_44705078S	Gm14_45530056S	10.35	3.2	5.3	0.16	3.2	0.017	6.4	0.89		0.426	0.669	0.124	0.598	0.043	0.983	0.398
15		19		Gm15_04338436S	-	27.1	4.3	1.4	7.1	5.8	13.9	4.5	5		0.489	0.342	0.829	0.812	1.206	0.819	0.944
16		3.9		Gm16_00139931S	Gm16_01587812S	9.28	1.5	0.82	0.18	1.5	10.9	2.4	0.15		-0.286	-0.262	0.131	-0.415	-1.068	-0.599	-0.163
18		71.3		Gm18_16797920S	-	7.37	0.72	0.24	0.28	0.037	0.1	9.3	0.17		0.2	-0.141	-0.166	0.065	-0.102	1.181	-0.175
18		140		Gm18_61064157S	-	6.83	0.2	0.11	6.5	1.8	0.82	0.7	0.059		-0.105	-0.094	0.795	0.45	0.292	0.323	0.102
19		4.8		Gm19_00077940S	Gm19_01546976S	9.06	5	1.9	2.5	0.35	2.7	4.5	0.14		-0.527	-0.396	-0.488	-0.2	-0.53	-0.819	-0.161
19		73.36		Gm19_39293939S	-	24.12	3.2	2.4	2	2.1	12.9	8.3	6.4		0.423	0.45	0.439	0.484	1.158	1.114	1.072
20		42.9		Gm20_32603292S	-	7.66	2	2.3	0.17	0.47	0.091	5.6	0.36		0.337	0.44	0.128	-0.231	0.097	-0.918	0.253
20		139		Gm20_44762804S	Gm20_45559882S	16.2	1.5	0.74	0.16	4.2	14	7.1	2		0.287	0.25	0.125	0.69	1.208	1.03	0.591
						Sum	47.796	40.722	37.431	41.367	65.543	63.109	45.569

## Sheet: Table.S9
Table S9. Summary of markers associated with seed protein content detected by VBAY. Asterisks indicate markers corresponding to the interval markers detected in ME-MIM.
				Posterior probability								Expected regression coefficients of Enrei allele								ME-MIM
Chr	Marker name	Physical position(bp)		NICS1 -2009	NICS2 -2010	WARC -2011	WARC -2012	NICS3 -2012	NICS3 -2012L	NICS3 -2013		NICS1 -2009	NICS2 -2010	WARC -2011	WARC -2012	NICS3 -2012	NICS3 -2012L	NICS3 -2013		correspondence
4	Gm04_17170390S	17170390		0.967077	-	-	-	-	-	-		0.251358	-	-	-	-	-	-		✱
5	Gm05_03334535S	3334535		-	-	-	-	-	-	0.722027		-	-	-	-	-	-	-0.242526
5	Gm05_05072012S	5072012		-	0.976135	-	-	-	-	-		-	-0.366716	-	-	-	-	-
6	Gm06_11479872S	11479872		0.792128	-	-	-	-	-	-		0.172143	-	-	-	-	-	-		✱
7	Gm07_00378537S	378537		-	0.905671	-	-	-	-	-		-	-0.302939	-	-	-	-	-
7	Gm07_37008929S	37008929		-	-	-	-	0.995215	-	-		-	-	-	-	0.434353	-	-
8	Gm08_06802169S	6802169		-	-	-	-	-	0.584993	-		-	-	-	-	-	0.212665	-
9	Gm09_13_35307873S	35307873		-	-	-	-	-	-	0.811332		-	-	-	-	-	-	-0.288332
10	Gm10_45693806S	45693806		-	-	-	-	-	-	0.999973		-	-	-	-	-	-	0.604996		✱
11	Gm11_07752921S	7752921		0.88096	-	-	-	-	-	-		-0.204316	-	-	-	-	-	-
12	Gm12_37715334S	37715334		-	-	-	-	0.942815	-	-		-	-	-	-	0.346874	-	-
13	Gm13_22288035S	22288035		-	0.600516	-	-	-	-	-		-	-0.163864	-	-	-	-	-		✱
13	Gm13_24112283S	24112283		-	-	-	0.998074	-	-	-		-	-	-	-0.426974	-	-	-
13	Gm13_28289257S	28289257		-	-	-	-	-	-	0.995743		-	-	-	-	-	-	-0.48545
13	Gm13_41367314S	41367314		-	0.556226	-	-	-	-	-		-	0.147992	-	-	-	-	-
14	Gm14_03341598S	3341598		-	-	-	-	-	-	0.947516		-	-	-	-	-	-	0.38389
14	Gm14_44705078S	44705078		0.831024	-	-	-	-	-	-		0.18554	-	-	-	-	-	-		✱
15	Gm15_03756617S	3756617		-	-	0.992956	0.71325	-	-	0.988548		-	-	0.388567	0.197315	-	-	0.448042		✱
15	Gm15_04338436S	4338436		0.820974	-	-	-	1	-	-		0.231811	-	-	-	0.719529	-	-
15	Gm15_12346266S	12346266		-	-	-	-	-	-	0.954435		-	-	-	-	-	-	-0.39323
16	Gm16_01587812S	1587812		-	-	-	-	0.995003	-	-		-	-	-	-	-0.433181	-	-		✱
16	Gm16_30717920S	30717920		-	-	-	-	-	0.973355	-		-	-	-	-	-	-0.511937	-
18	Gm18_61064157S	61064157		-	-	0.884035	-	-	-	-		-	-	0.279025	-	-	-	-		✱
19	Gm19_00077940S	77940		0.956095	-	-	-	-	-	-		-0.242845	-	-	-	-	-	-		✱
19	Gm19_38628517S	38628517		-	-	0.595977	-	-	-	0.814631		-	-	0.157696	-	-	-	0.371132		✱
19	Gm19_39293939S	39293939		-	-	-	-	0.999757	0.799627	-		-	-	-	-	0.505244	0.333492	-
20	Gm20_01959005S	1959005		-	-	-	0.517049	-	-	-		-	-	-	-0.126353	-	-	-
20	Gm20_45559882S	45559882		-	-	-	0.827973	0.927434	-	-		-	-	-	0.247972	0.334163	-	-		✱
20	Gm20_46520265S	46520265		-	-	-	-	-	-	0.649821		-	-	-	-	-	-	0.2097

## Sheet: Table.S10
Table S10. Comparison of accuracy of the prediction model constructed by each data set.
Data set	Number of lines used for construction of prediction model	Correlation coefficient between the estimated and observed values calculated by using full data set		The average of correlation coefficient between the estimated and observed values calculated by 10-fold cross validation test
		selecetd 29 markers model		selecetd 29 markers model	all 513 markers model
NICS1-2009	182	0.679848		0.514108	0.247359
NICS2-2010	151	0.619135		0.432796	0.248268
WARC-2011	191	0.617815		0.450868	0.308347
WARC-2012	192	0.620704		0.439082	0.385879
NICS3-2012	99	0.812141		0.711582	0.520357
NICS3-2012L	94	0.725898		0.484599	0.286852
NICS3-2013	194	0.704317		0.585442	0.436404

[truncated: 5 more sheets: Table.S11, Table.S12, Table.S13, Table.S14, Table.S15]
